# Supplementary material for: Benzyl N′-(1-methyl-1H-indol-3-yl­methyl­idene)hydrazinecarbodithio­ate
Source: Acta Crystallogr Sect E Struct Rep Online. 2008 Nov 29;64(Pt 12):o2482. doi: 10.1107/S1600536808039330 (PMC2959791; doi:10.1107/S1600536808039330)
Supplement: Supplementary file 1 [file e-64-o2482-sup1.cif]

##############################################################################
###                                                                        ###
###        Electronic paper (Acta Crystallographica Section E)             ###
###                                                                        ###
##############################################################################
#                                                                            #
# This CIF contains the data in a paper accepted for publication in Acta     #
# Crystallographica Section E. It conforms to the requirements of Notes      #
# for Authors for Section E, and has been peer reviewed under the auspices   #
# of the IUCr Commission on Journals.                                        #
#                                                                            #
# Full details of the Crystallographic Information File format               #
# are given in the paper "The Crystallographic Information File (CIF):       #
# a New Standard Archive File for Crystallography" by S. R. Hall, F. H.      #
# Allen and I. D. Brown [Acta Cryst. (1991), A47, 655-685].                  #
#                                                                            #
# The current version of the core CIF dictionary is obtainable from          #
# ftp://ftp.iucr.org/pub/cif_core.dic. The current version number is 2.4.    #
#                                                                            #
# Software is freely available for graphical display of the structure(s) in  #
# this CIF.  For information consult the CIF home page http://www.iucr.org/  #
# cif/home.html                                                              #
#                                                                            #
# This file may be used for bona fide research purposes within the           #
# scientific community so long as proper attribution is given to the journal # 
# article from which it was obtained.                                        #
#                                                                            #
##############################################################################
                                             
data_global
_audit_creation_method     SHELXL-97
_journal_date_recd_electronic     2008-11-22
_journal_date_accepted     2008-11-22
_journal_name_full     'Acta Crystallographica, Section E'
_journal_year     2008
_journal_volume     64
_journal_issue     12
_journal_page_first     o2482
_journal_page_last     o2482
_journal_paper_category     QO
_journal_coeditor_code     TK2334
_publ_contact_author
;
     Dr. Seik Weng Ng
     Department of Chemistry
     University of Malaya
     50603 Kuala Lumpur
     Malaysia
;
_publ_contact_author_email     seikweng@um.edu.my
_publ_contact_author_fax     '03 7967 4193'
_publ_contact_author_phone     '03 7967 6778'
_publ_section_title
;
Benzyl
<i>N</i>'-(1-methyl-1<i>H</i>-indol-3-ylmethylidene)hydrazinecarbodithioate
;
loop_
    _publ_author_name
    _publ_author_address
    'Khaledi, Hamid'
;
Department of Chemistry
University of Malaya
50603 Kuala Lumpur
Malaysia
;
    'Mohd Ali, Hapipah'
;
Department of Chemistry
University of Malaya
50603 Kuala Lumpur
Malaysia
;
    'Ng, Seik Weng'
;
Department of Chemistry
University of Malaya
50603 Kuala Lumpur
Malaysia
;
_publ_section_synopsis     .
data_I
_audit_creation_method     SHELXL-97
_chemical_name_systematic
;
Benzyl
<i>N</i>'-(1-methyl-1<i>H</i>-indol-3-ylmethylidene)hydrazinecarbodithioate
;
_chemical_name_common     ?
_chemical_formula_moiety     'C18 H17 N3 S2'
_chemical_formula_sum     'C18 H17 N3 S2'
_chemical_formula_iupac     'C18 H17 N3 S2'
_chemical_formula_weight     339.47
_chemical_melting_point     ?
_symmetry_cell_setting     Monoclinic
_symmetry_space_group_name_H-M     'P 21'
_symmetry_space_group_name_Hall     'P 2yb'
loop_
    _symmetry_equiv_pos_as_xyz
    'x, y, z'
    '-x, y+1/2, -z'
_cell_length_a     10.6111(4)
_cell_length_b     6.1134(2)
_cell_length_c     13.4961(4)
_cell_angle_alpha     90
_cell_angle_beta     111.934(2)
_cell_angle_gamma     90
_cell_volume     812.12(5)
_cell_formula_units_Z     2
_cell_measurement_reflns_used     1721
_cell_measurement_theta_min     3.1
_cell_measurement_theta_max     27.1
_cell_measurement_temperature     100(2)
_exptl_crystal_description     Plate
_exptl_crystal_colour     Yellow
_exptl_crystal_size_max     0.30
_exptl_crystal_size_mid     0.10
_exptl_crystal_size_min     0.02
_exptl_crystal_density_diffrn     1.388
_exptl_crystal_density_meas     ?
_exptl_crystal_density_method     'not measured'
_exptl_crystal_F_000     356
_exptl_absorpt_coefficient_mu     0.330
_exptl_absorpt_correction_type     Multi-scan
_exptl_absorpt_process_details     '(SADABS; Sheldrick, 1996)'
_exptl_absorpt_correction_T_min     0.908
_exptl_absorpt_correction_T_max     0.993
_diffrn_ambient_temperature     100(2)
_diffrn_radiation_type     MoK\a
_diffrn_radiation_wavelength     0.71073
_diffrn_radiation_source     'fine-focus sealed tube'
_diffrn_radiation_monochromator     graphite
_diffrn_measurement_device_type     'Bruker SMART APEX'
_diffrn_measurement_method     \w
_diffrn_detector_area_resol_mean     ?
_diffrn_reflns_number     5513
_diffrn_reflns_av_R_equivalents     0.027
_diffrn_reflns_av_sigmaI/netI     0.052
_diffrn_reflns_theta_min     1.6
_diffrn_reflns_theta_max     27.5
_diffrn_reflns_theta_full     27.5
_diffrn_measured_fraction_theta_max     0.989
_diffrn_measured_fraction_theta_full     0.989
_diffrn_reflns_limit_h_min     -13
_diffrn_reflns_limit_h_max     13
_diffrn_reflns_limit_k_min     -6
_diffrn_reflns_limit_k_max     7
_diffrn_reflns_limit_l_min     -17
_diffrn_reflns_limit_l_max     17
_diffrn_standards_number     0
_diffrn_standards_interval_count     0
_diffrn_standards_interval_time     0
_diffrn_standards_decay_%     0
_reflns_number_total     3277
_reflns_number_gt     2802
_reflns_threshold_expression     I>2\s(I)
_refine_ls_structure_factor_coef     Fsqd
_refine_ls_matrix_type     full
_refine_ls_R_factor_all     0.049
_refine_ls_R_factor_gt     0.037
_refine_ls_wR_factor_gt     0.082
_refine_ls_wR_factor_ref     0.087
_refine_ls_goodness_of_fit_ref     1.03
_refine_ls_restrained_S_all     1.03
_refine_ls_number_reflns     3277
_refine_ls_number_parameters     213
_refine_ls_number_restraints     2
_refine_ls_hydrogen_treatment     mixed
_refine_ls_weighting_scheme     calc
_refine_ls_weighting_details
          'calc w=1/[\s^2^(Fo^2^)+(0.0366P)^2^+0.212P] where P=(Fo^2^+2Fc^2^)/3'
_atom_sites_solution_hydrogens     constr
_atom_sites_solution_primary     direct
_atom_sites_solution_secondary     difmap
_refine_ls_shift/su_max     0.001
_refine_ls_shift/su_mean     0.001
_refine_diff_density_max     0.28
_refine_diff_density_min     -0.28
_refine_ls_extinction_method     none
_refine_ls_extinction_coef     ?
_refine_ls_abs_structure_details     'Flack (1983), 1261 Friedel pairs'
_refine_ls_abs_structure_Flack     0.01(8)
loop_
    _atom_type_symbol
    _atom_type_description
    _atom_type_scat_dispersion_real
    _atom_type_scat_dispersion_imag
    _atom_type_scat_source
    'C' 'C' 0.0033 0.0016
                         'International Tables Vol C Tables 4.2.6.8 and 6.1.1.4'
    'H' 'H' 0.0000 0.0000
                         'International Tables Vol C Tables 4.2.6.8 and 6.1.1.4'
    'N' 'N' 0.0061 0.0033
                         'International Tables Vol C Tables 4.2.6.8 and 6.1.1.4'
    'S' 'S' 0.1246 0.1234
                         'International Tables Vol C Tables 4.2.6.8 and 6.1.1.4'
_computing_data_collection     'APEX2 (Bruker, 2007)'
_computing_cell_refinement     'APEX2 (Bruker, 2007)'
_computing_data_reduction     'SAINT (Bruker, 2007)'
_computing_structure_solution     'SHELXS97 (Sheldrick, 2008)'
_computing_structure_refinement     'SHELXL97 (Sheldrick, 2008)'
_computing_molecular_graphics     'X-SEED (Barbour, 2001)'
_computing_publication_material     'publCIF (Westrip, 2008)'
loop_
    _atom_site_type_symbol
    _atom_site_label
    _atom_site_fract_x
    _atom_site_fract_y
    _atom_site_fract_z
    _atom_site_U_iso_or_equiv
    _atom_site_adp_type
    _atom_site_calc_flag
    _atom_site_refinement_flags
    _atom_site_occupancy
    _atom_site_disorder_assembly
    _atom_site_disorder_group
    S S1 0.33191(7) 0.50000(12) 0.67816(5) 0.01960(16) Uani d . 1 . .
    S S2 0.48123(7) 0.86601(13) 0.61270(5) 0.02642(18) Uani d . 1 . .
    N N1 0.2902(2) 0.7662(4) 1.16590(16) 0.0202(5) Uani d . 1 . .
    N N2 0.3791(2) 0.7502(4) 0.85695(16) 0.0181(5) Uani d . 1 . .
    N N3 0.4323(2) 0.8477(4) 0.78860(16) 0.0183(5) Uani d D 1 . .
    H H3 0.480(3) 0.967(3) 0.796(2) 0.035(9) Uiso d D 1 . .
    C C1 0.2337(3) 0.5789(5) 1.1079(2) 0.0178(6) Uani d . 1 . .
    C C2 0.1584(3) 0.4147(5) 1.1303(2) 0.0215(6) Uani d . 1 . .
    H H2 0.1422 0.4143 1.1950 0.026 Uiso calc R 1 . .
    C C3 0.1075(3) 0.2515(5) 1.0548(2) 0.0236(6) Uani d . 1 . .
    H H3A 0.0531 0.1389 1.0668 0.028 Uiso calc R 1 . .
    C C4 0.1347(3) 0.2496(5) 0.9610(2) 0.0215(6) Uani d . 1 . .
    H H4 0.0983 0.1354 0.9106 0.026 Uiso calc R 1 . .
    C C5 0.2133(3) 0.4101(4) 0.9399(2) 0.0193(6) Uani d . 1 . .
    H H5 0.2326 0.4051 0.8767 0.023 Uiso calc R 1 . .
    C C6 0.2637(3) 0.5795(4) 1.01374(19) 0.0166(6) Uani d . 1 . .
    C C7 0.2743(3) 0.8324(5) 1.2645(2) 0.0261(7) Uani d . 1 . .
    H H7A 0.3162 0.9761 1.2867 0.039 Uiso calc R 1 . .
    H H7B 0.3186 0.7249 1.3206 0.039 Uiso calc R 1 . .
    H H7C 0.1774 0.8405 1.2524 0.039 Uiso calc R 1 . .
    C C8 0.3524(3) 0.8815(5) 1.11224(19) 0.0201(6) Uani d . 1 . .
    H H8 0.3981 1.0166 1.1357 0.024 Uiso calc R 1 . .
    C C9 0.3409(3) 0.7767(4) 1.01840(19) 0.0168(6) Uani d . 1 . .
    C C10 0.3932(2) 0.8586(5) 0.94249(18) 0.0166(5) Uani d . 1 . .
    H H10 0.4392 0.9952 0.9551 0.020 Uiso calc R 1 . .
    C C11 0.4177(3) 0.7519(5) 0.6953(2) 0.0197(6) Uani d . 1 . .
    C C12 0.3161(3) 0.4207(5) 0.54473(19) 0.0229(6) Uani d . 1 . .
    H H12A 0.3840 0.5019 0.5251 0.028 Uiso calc R 1 . .
    H H12B 0.3366 0.2627 0.5445 0.028 Uiso calc R 1 . .
    C C13 0.1765(3) 0.4642(5) 0.46213(19) 0.0192(6) Uani d . 1 . .
    C C14 0.1145(3) 0.6657(5) 0.4536(2) 0.0220(6) Uani d . 1 . .
    H H14 0.1606 0.7800 0.5010 0.026 Uiso calc R 1 . .
    C C15 -0.0137(3) 0.7043(5) 0.3773(2) 0.0258(7) Uani d . 1 . .
    H H15 -0.0550 0.8438 0.3726 0.031 Uiso calc R 1 . .
    C C16 -0.0816(3) 0.5379(6) 0.3078(2) 0.0295(8) Uani d . 1 . .
    H H16 -0.1693 0.5638 0.2552 0.035 Uiso calc R 1 . .
    C C17 -0.0220(3) 0.3353(5) 0.3150(2) 0.0280(7) Uani d . 1 . .
    H H17 -0.0686 0.2212 0.2677 0.034 Uiso calc R 1 . .
    C C18 0.1073(3) 0.2984(5) 0.3919(2) 0.0240(7) Uani d . 1 . .
    H H18 0.1486 0.1589 0.3966 0.029 Uiso calc R 1 . .
loop_
    _atom_site_aniso_label
    _atom_site_aniso_U_11
    _atom_site_aniso_U_22
    _atom_site_aniso_U_33
    _atom_site_aniso_U_12
    _atom_site_aniso_U_13
    _atom_site_aniso_U_23
    S1 0.0229(3) 0.0209(4) 0.0149(3) -0.0023(3) 0.0070(2) 0.0006(3)
    S2 0.0317(4) 0.0286(4) 0.0252(3) -0.0013(4) 0.0179(3) 0.0058(3)
    N1 0.0225(12) 0.0243(13) 0.0158(10) 0.0007(10) 0.0094(9) -0.0026(9)
    N2 0.0191(11) 0.0187(13) 0.0176(10) -0.0022(10) 0.0082(9) 0.0036(9)
    N3 0.0232(12) 0.0166(13) 0.0178(10) -0.0018(10) 0.0109(9) 0.0023(10)
    C1 0.0179(14) 0.0190(15) 0.0159(12) 0.0050(12) 0.0056(11) 0.0017(11)
    C2 0.0210(14) 0.0248(17) 0.0208(13) 0.0049(12) 0.0103(11) 0.0051(11)
    C3 0.0217(14) 0.0195(16) 0.0298(14) -0.0007(13) 0.0097(12) 0.0052(12)
    C4 0.0225(14) 0.0195(15) 0.0208(13) -0.0007(12) 0.0062(11) -0.0012(12)
    C5 0.0192(13) 0.0213(16) 0.0178(12) 0.0031(12) 0.0072(11) 0.0025(11)
    C6 0.0145(13) 0.0187(15) 0.0169(12) 0.0041(11) 0.0063(10) 0.0031(11)
    C7 0.0369(17) 0.0297(18) 0.0160(12) 0.0016(14) 0.0148(12) -0.0056(12)
    C8 0.0173(13) 0.0194(15) 0.0216(12) 0.0007(13) 0.0049(10) -0.0003(12)
    C9 0.0156(13) 0.0182(15) 0.0157(12) 0.0003(11) 0.0048(10) 0.0016(11)
    C10 0.0180(13) 0.0136(13) 0.0168(11) -0.0014(12) 0.0049(10) -0.0002(11)
    C11 0.0176(13) 0.0225(16) 0.0185(12) 0.0038(12) 0.0061(11) 0.0040(11)
    C12 0.0298(15) 0.0225(16) 0.0182(12) 0.0035(12) 0.0109(12) -0.0016(11)
    C13 0.0230(13) 0.0242(17) 0.0130(11) -0.0008(12) 0.0099(10) 0.0005(11)
    C14 0.0230(15) 0.0266(17) 0.0157(12) -0.0016(12) 0.0064(11) -0.0021(11)
    C15 0.0281(16) 0.0256(17) 0.0254(14) 0.0045(13) 0.0122(12) 0.0060(13)
    C16 0.0244(15) 0.044(2) 0.0176(12) -0.0029(14) 0.0055(11) 0.0064(13)
    C17 0.0353(17) 0.0324(19) 0.0169(12) -0.0157(15) 0.0105(12) -0.0049(13)
    C18 0.0366(17) 0.0196(16) 0.0202(13) -0.0043(13) 0.0159(13) -0.0011(11)
loop_
    _geom_bond_atom_site_label_1
    _geom_bond_atom_site_label_2
    _geom_bond_site_symmetry_2
    _geom_bond_distance
    _geom_bond_publ_flag
    S1 C11 . 1.759(3) ?
    S1 C12 . 1.811(3) ?
    S2 C11 . 1.657(3) ?
    N1 C8 . 1.347(3) ?
    N1 C1 . 1.390(4) ?
    N1 C7 . 1.460(3) ?
    N2 C10 . 1.290(3) ?
    N2 N3 . 1.384(3) ?
    N3 C11 . 1.345(3) ?
    N3 H3 . 0.875(10) ?
    C1 C2 . 1.386(4) ?
    C1 C6 . 1.420(4) ?
    C2 C3 . 1.384(4) ?
    C2 H2 . 0.9500 ?
    C3 C4 . 1.400(4) ?
    C3 H3A . 0.9500 ?
    C4 C5 . 1.385(4) ?
    C4 H4 . 0.9500 ?
    C5 C6 . 1.398(4) ?
    C5 H5 . 0.9500 ?
    C6 C9 . 1.445(4) ?
    C7 H7A . 0.9800 ?
    C7 H7B . 0.9800 ?
    C7 H7C . 0.9800 ?
    C8 C9 . 1.383(4) ?
    C8 H8 . 0.9500 ?
    C9 C10 . 1.426(4) ?
    C10 H10 . 0.9500 ?
    C12 C13 . 1.508(4) ?
    C12 H12A . 0.9900 ?
    C12 H12B . 0.9900 ?
    C13 C14 . 1.381(4) ?
    C13 C18 . 1.394(4) ?
    C14 C15 . 1.386(4) ?
    C14 H14 . 0.9500 ?
    C15 C16 . 1.389(4) ?
    C15 H15 . 0.9500 ?
    C16 C17 . 1.378(5) ?
    C16 H16 . 0.9500 ?
    C17 C18 . 1.395(4) ?
    C17 H17 . 0.9500 ?
    C18 H18 . 0.9500 ?
loop_
    _geom_angle_atom_site_label_1
    _geom_angle_atom_site_label_2
    _geom_angle_atom_site_label_3
    _geom_angle_site_symmetry_1
    _geom_angle_site_symmetry_3
    _geom_angle
    _geom_angle_publ_flag
    C11 S1 C12 . . 102.48(13) ?
    C8 N1 C1 . . 108.8(2) ?
    C8 N1 C7 . . 126.3(3) ?
    C1 N1 C7 . . 124.7(2) ?
    C10 N2 N3 . . 115.8(2) ?
    C11 N3 N2 . . 120.3(2) ?
    C11 N3 H3 . . 109(2) ?
    N2 N3 H3 . . 131(2) ?
    C2 C1 N1 . . 129.5(2) ?
    C2 C1 C6 . . 122.6(3) ?
    N1 C1 C6 . . 108.0(2) ?
    C3 C2 C1 . . 117.4(2) ?
    C3 C2 H2 . . 121.3 ?
    C1 C2 H2 . . 121.3 ?
    C2 C3 C4 . . 121.1(3) ?
    C2 C3 H3A . . 119.4 ?
    C4 C3 H3A . . 119.4 ?
    C5 C4 C3 . . 121.6(3) ?
    C5 C4 H4 . . 119.2 ?
    C3 C4 H4 . . 119.2 ?
    C4 C5 C6 . . 118.6(2) ?
    C4 C5 H5 . . 120.7 ?
    C6 C5 H5 . . 120.7 ?
    C5 C6 C1 . . 118.8(2) ?
    C5 C6 C9 . . 135.2(2) ?
    C1 C6 C9 . . 106.0(2) ?
    N1 C7 H7A . . 109.5 ?
    N1 C7 H7B . . 109.5 ?
    H7A C7 H7B . . 109.5 ?
    N1 C7 H7C . . 109.5 ?
    H7A C7 H7C . . 109.5 ?
    H7B C7 H7C . . 109.5 ?
    N1 C8 C9 . . 110.9(3) ?
    N1 C8 H8 . . 124.6 ?
    C9 C8 H8 . . 124.6 ?
    C8 C9 C10 . . 124.8(3) ?
    C8 C9 C6 . . 106.3(2) ?
    C10 C9 C6 . . 128.9(2) ?
    N2 C10 C9 . . 121.1(3) ?
    N2 C10 H10 . . 119.5 ?
    C9 C10 H10 . . 119.5 ?
    N3 C11 S2 . . 120.9(2) ?
    N3 C11 S1 . . 112.2(2) ?
    S2 C11 S1 . . 126.94(17) ?
    C13 C12 S1 . . 112.87(19) ?
    C13 C12 H12A . . 109.0 ?
    S1 C12 H12A . . 109.0 ?
    C13 C12 H12B . . 109.0 ?
    S1 C12 H12B . . 109.0 ?
    H12A C12 H12B . . 107.8 ?
    C14 C13 C18 . . 118.6(2) ?
    C14 C13 C12 . . 121.6(2) ?
    C18 C13 C12 . . 119.8(3) ?
    C13 C14 C15 . . 121.2(3) ?
    C13 C14 H14 . . 119.4 ?
    C15 C14 H14 . . 119.4 ?
    C14 C15 C16 . . 119.7(3) ?
    C14 C15 H15 . . 120.2 ?
    C16 C15 H15 . . 120.2 ?
    C17 C16 C15 . . 120.2(3) ?
    C17 C16 H16 . . 119.9 ?
    C15 C16 H16 . . 119.9 ?
    C16 C17 C18 . . 119.7(3) ?
    C16 C17 H17 . . 120.2 ?
    C18 C17 H17 . . 120.2 ?
    C13 C18 C17 . . 120.7(3) ?
    C13 C18 H18 . . 119.7 ?
    C17 C18 H18 . . 119.7 ?
loop_
    _geom_torsion_atom_site_label_1
    _geom_torsion_atom_site_label_2
    _geom_torsion_atom_site_label_3
    _geom_torsion_atom_site_label_4
    _geom_torsion_site_symmetry_1
    _geom_torsion_site_symmetry_2
    _geom_torsion_site_symmetry_3
    _geom_torsion_site_symmetry_4
    _geom_torsion
    _geom_torsion_publ_flag
    C10 N2 N3 C11 . . . . -177.2(2) ?
    C8 N1 C1 C2 . . . . -178.6(3) ?
    C7 N1 C1 C2 . . . . -3.0(4) ?
    C8 N1 C1 C6 . . . . 0.3(3) ?
    C7 N1 C1 C6 . . . . 175.9(2) ?
    N1 C1 C2 C3 . . . . 176.3(3) ?
    C6 C1 C2 C3 . . . . -2.4(4) ?
    C1 C2 C3 C4 . . . . 1.8(4) ?
    C2 C3 C4 C5 . . . . 0.0(4) ?
    C3 C4 C5 C6 . . . . -1.3(4) ?
    C4 C5 C6 C1 . . . . 0.8(4) ?
    C4 C5 C6 C9 . . . . -176.2(3) ?
    C2 C1 C6 C5 . . . . 1.1(4) ?
    N1 C1 C6 C5 . . . . -177.9(2) ?
    C2 C1 C6 C9 . . . . 178.9(2) ?
    N1 C1 C6 C9 . . . . -0.1(3) ?
    C1 N1 C8 C9 . . . . -0.4(3) ?
    C7 N1 C8 C9 . . . . -175.9(3) ?
    N1 C8 C9 C10 . . . . 178.6(2) ?
    N1 C8 C9 C6 . . . . 0.4(3) ?
    C5 C6 C9 C8 . . . . 177.1(3) ?
    C1 C6 C9 C8 . . . . -0.2(3) ?
    C5 C6 C9 C10 . . . . -1.0(5) ?
    C1 C6 C9 C10 . . . . -178.3(3) ?
    N3 N2 C10 C9 . . . . 179.1(2) ?
    C8 C9 C10 N2 . . . . 179.5(3) ?
    C6 C9 C10 N2 . . . . -2.7(4) ?
    N2 N3 C11 S2 . . . . -179.82(19) ?
    N2 N3 C11 S1 . . . . -1.8(3) ?
    C12 S1 C11 N3 . . . . 175.97(19) ?
    C12 S1 C11 S2 . . . . -6.1(2) ?
    C11 S1 C12 C13 . . . . -101.3(2) ?
    S1 C12 C13 C14 . . . . 50.8(3) ?
    S1 C12 C13 C18 . . . . -129.3(2) ?
    C18 C13 C14 C15 . . . . 0.0(4) ?
    C12 C13 C14 C15 . . . . 179.9(2) ?
    C13 C14 C15 C16 . . . . -0.1(4) ?
    C14 C15 C16 C17 . . . . 0.3(4) ?
    C15 C16 C17 C18 . . . . -0.4(4) ?
    C14 C13 C18 C17 . . . . -0.2(4) ?
    C12 C13 C18 C17 . . . . 180.0(2) ?
    C16 C17 C18 C13 . . . . 0.4(4) ?
