# Supplementary material for: Benzyl N′-(1-methyl-1H-indol-3-yl­methyl­idene)hydrazinecarbodithio­ate
Source: Acta Crystallogr Sect E Struct Rep Online. 2008 Nov 29;64(Pt 12):o2482. doi: 10.1107/S1600536808039330 (PMC2959791; doi:10.1107/S1600536808039330)
Supplement: Supplementary file 2 [file e-64-o2482-Isup2.hkl]

# 
# h,k,l, Fc-squared, Fo-squared, sigma(Fo-squared) and status flag 
# 
data_I
_shelx_title '  P21' 
_shelx_refln_list_code          4 
_shelx_F_calc_maximum      112.74 
_exptl_crystal_F_000       356.00 
_reflns_d_resolution_high  0.7701 
 
loop_ 
 _symmetry_equiv_pos_as_xyz 
 'x, y, z' 
 '-x, y+1/2, -z' 
 
_cell_length_a    10.6111 
_cell_length_b     6.1134 
_cell_length_c    13.4961 
_cell_angle_alpha  90.000 
_cell_angle_beta  111.934 
_cell_angle_gamma  90.000 
 
_shelx_F_squared_multiplier     1.000 
 
loop_ 
 _refln_index_h 
 _refln_index_k 
 _refln_index_l 
 _refln_F_squared_calc 
 _refln_F_squared_meas 
 _refln_F_squared_sigma 
 _refln_observed_status 
   2  -5   0      192.25      199.25     11.40 o 
   3  -5   0      365.35      397.77     15.74 o 
   4  -5   0       76.04       95.17      9.88 o 
   5  -5   0      158.63      162.33     12.89 o 
   0  -4   0      189.94      207.31      9.14 o 
   1  -4   0      158.87      166.09      8.54 o 
   2  -4   0      277.35      280.88     11.47 o 
   3  -4   0      661.62      649.14     18.09 o 
   4  -4   0      723.27      705.90     20.11 o 
   5  -4   0       62.50       70.11      9.12 o 
   6  -4   0      187.72      190.32     13.99 o 
   9  -4   0      113.28      118.09     13.38 o 
  10  -4   0        1.62        3.77      9.60 o 
  11  -4   0        3.82       24.28     11.77 o 
   1  -3   0     1197.17     1207.00     19.94 o 
   2  -3   0     1656.28     1825.80     27.44 o 
   3  -3   0       23.41       17.51      4.64 o 
   4  -3   0        8.76        6.85      4.71 o 
   5  -3   0      148.62      146.92     10.91 o 
   6  -3   0       96.88      101.17      8.46 o 
   9  -3   0      272.51      258.37     17.03 o 
  10  -3   0        6.87       10.42      9.14 o 
  11  -3   0       26.53       21.69     10.66 o 
   1  -2   0     1960.17     1888.33     23.63 o 
   2  -2   0     1157.17     1211.65     19.56 o 
   3  -2   0      110.00       95.01      7.39 o 
   4  -2   0       91.72      108.06      8.47 o 
   5  -2   0        4.65        1.95      3.31 o 
   6  -2   0      602.00      634.47     15.36 o 
   7  -2   0      323.64      337.90     12.16 o 
   8  -2   0      303.14      313.58     16.76 o 
   9  -2   0       44.58       39.81      9.49 o 
  10  -2   0       97.71      127.26     14.05 o 
  11  -2   0       15.99       30.65     10.61 o 
  12  -2   0      109.12      121.28     16.77 o 
   1  -1   0     3715.17     3734.72     37.56 o 
   2  -1   0     7284.10     7173.54     68.39 o 
   3  -1   0     1684.07     1655.03     15.71 o 
   4  -1   0      144.48      132.29      6.67 o 
   5  -1   0      982.54      943.61     16.85 o 
   6  -1   0        7.96        3.17      2.64 o 
   7  -1   0       39.25       38.95      9.12 o 
   8  -1   0       30.12       40.30      5.07 o 
   9  -1   0       57.71       57.59     10.19 o 
  10  -1   0      275.59      246.56     17.42 o 
  11  -1   0      103.65      117.41     14.90 o 
  12  -1   0        0.65        1.83      9.87 o 
   1   0   0      675.73      630.63      8.14 o 
   2   0   0      233.71      219.01      5.64 o 
   3   0   0      266.29      254.62      5.54 o 
   4   0   0      462.16      465.66      8.42 o 
   5   0   0      531.68      473.54      9.48 o 
   6   0   0      391.12      366.95     11.33 o 
   7   0   0       10.99       12.27      3.40 o 
   8   0   0       57.23       65.08      5.82 o 
   9   0   0      117.52      124.58      7.78 o 
  10   0   0        7.42        3.22      8.19 o 
  11   0   0       13.63       13.05      9.31 o 
  12   0   0       89.54       90.89     14.67 o 
   1   1   0     3737.24     3807.24     21.63 o 
   2   1   0     7340.59     7277.88     32.87 o 
   3   1   0     1692.26     1651.14     19.57 o 
   4   1   0      142.15      135.22      5.73 o 
   5   1   0      973.94      937.92     20.13 o 
   6   1   0        8.90        5.71      2.95 o 
   7   1   0       37.56       29.06      4.48 o 
   8   1   0       27.89       20.05      4.71 o 
   9   1   0       57.25       62.00      6.58 o 
  10   1   0      273.44      287.68     14.51 o 
  11   1   0      105.75      123.26     15.46 o 
  12   1   0        0.41       -2.52      9.95 o 
   0   2   0     5072.66     5017.52     34.49 o 
   1   2   0     1953.92     1879.89     12.28 o 
   2   2   0     1139.04     1164.20      9.54 o 
   3   2   0      119.18      117.29      5.43 o 
   4   2   0       99.74      101.19      4.31 o 
   5   2   0        4.57        4.44      2.08 o 
   6   2   0      596.09      598.89      9.94 o 
   7   2   0      329.78      332.91      8.25 o 
   8   2   0      296.32      294.78      8.52 o 
   9   2   0       46.81       52.00      6.70 o 
  10   2   0       96.90      109.92      9.16 o 
  11   2   0       15.81       28.80     10.56 o 
  12   2   0      109.73      114.12     16.43 o 
   1   3   0     1185.74     1207.26     12.18 o 
   2   3   0     1643.44     1696.92     13.61 o 
   3   3   0       24.24       15.93      2.71 o 
   4   3   0        8.72        5.34      2.29 o 
   5   3   0      145.68      129.58      5.57 o 
   6   3   0      100.86      100.67      6.63 o 
   7   3   0      627.69      600.92     11.45 o 
   8   3   0       74.94       70.89      7.43 o 
   9   3   0      275.08      256.59     12.20 o 
  10   3   0        7.57        6.28      5.89 o 
  11   3   0       26.82       18.83      6.61 o 
   0   4   0      189.56      184.61     10.70 o 
   1   4   0      157.44      159.01      7.02 o 
   2   4   0      277.53      271.32      6.87 o 
   3   4   0      671.68      622.01     10.37 o 
   4   4   0      720.09      697.62     10.17 o 
   5   4   0       61.11       65.34      6.28 o 
   6   4   0      184.23      186.77     10.06 o 
   7   4   0       13.31       12.29      4.98 o 
   8   4   0       83.67       88.04      9.72 o 
   9   4   0      113.12      108.07     10.56 o 
  10   4   0        2.09        1.29      6.15 o 
  11   4   0        3.49        4.73      6.71 o 
   1   5   0       68.66       81.99      4.80 o 
   2   5   0      200.59      183.25      6.73 o 
   3   5   0      366.72      339.75      8.89 o 
   4   5   0       77.16       78.75      5.37 o 
   5   5   0      155.27      145.03      8.34 o 
   6   5   0       84.13       95.11     10.49 o 
   7   5   0       58.65       67.64     10.45 o 
   8   5   0      155.99      164.02     15.14 o 
   9   5   0       13.83       13.13      8.91 o 
   0   6   0      108.03       91.17     11.45 o 
   1   6   0      119.03      106.15      8.61 o 
   2   6   0      258.24      236.18     13.19 o 
   3   6   0       62.76       70.42      8.01 o 
   4   6   0       53.75       47.63     18.88 o 
   1   7   0       13.50       12.36     11.23 o 
   2   7   0      103.53      123.08     11.31 o 
   3   7   0        9.65        2.05      5.52 o 
   4   7   0      147.84      154.97     16.64 o 
  -1  -5   1      817.26      835.86     20.74 o 
   0  -5   1      204.32      218.02     12.11 o 
   1  -5   1       11.15       11.59      5.37 o 
   2  -5   1       70.09       75.55      8.81 o 
   3  -5   1       78.59       89.48      9.82 o 
   4  -5   1      178.57      185.29     13.29 o 
   5  -5   1       78.18       75.94     10.72 o 
   6  -5   1       16.44       28.33      9.41 o 
 -11  -4   1       97.35       73.59     14.12 o 
 -10  -4   1        9.71        5.41      9.38 o 
  -4  -4   1      100.19      113.03      9.23 o 
  -3  -4   1      181.88      199.42      9.89 o 
  -2  -4   1      730.34      746.96     16.30 o 
  -1  -4   1      261.40      266.19      9.23 o 
   0  -4   1       99.81      107.00      5.08 o 
   1  -4   1      120.79      130.64      9.45 o 
   2  -4   1       60.85       75.65      7.75 o 
   3  -4   1      542.28      615.25     19.00 o 
   4  -4   1      271.57      289.44     14.50 o 
   5  -4   1     1026.74     1030.32     27.43 o 
   6  -4   1       99.46      109.38     12.10 o 
   7  -4   1       58.56       48.74      9.02 o 
   8  -4   1       18.11       11.83      8.04 o 
   9  -4   1        6.08        4.11      8.25 o 
  10  -4   1       87.69       77.06     13.54 o 
 -12  -3   1       72.41       89.43     15.90 o 
 -11  -3   1       70.16       69.02     12.95 o 
 -10  -3   1       13.45        2.65      8.42 o 
  -7  -3   1      405.12      425.97     15.33 o 
  -6  -3   1      382.23      373.51     14.01 o 
  -4  -3   1      264.75      266.85     11.46 o 
  -3  -3   1      341.42      364.92     11.65 o 
  -2  -3   1      630.44      671.78     14.01 o 
  -1  -3   1      293.84      323.02      8.84 o 
   0  -3   1      935.23      924.92     11.28 o 
   1  -3   1      380.02      382.43     12.38 o 
   2  -3   1      147.12      177.01      9.41 o 
   3  -3   1       37.04       21.47      5.41 o 
   4  -3   1      104.37      108.21      9.24 o 
   5  -3   1       49.24       51.72      4.87 o 
   6  -3   1      434.81      442.63     18.90 o 
   7  -3   1      491.50      491.82     19.23 o 
   8  -3   1       38.66       37.84      9.38 o 
   9  -3   1      233.53      267.66     17.88 o 
  10  -3   1       16.42       30.84     10.68 o 
  11  -3   1       54.80       44.73     12.21 o 
 -12  -2   1        5.74        5.67     10.49 o 
 -11  -2   1       38.78       28.36     10.84 o 
 -10  -2   1       16.54       15.55      8.84 o 
  -9  -2   1       17.48       21.83      8.40 o 
  -8  -2   1      447.70      479.68     15.89 o 
  -7  -2   1       29.86       35.02      6.20 o 
  -6  -2   1       10.40       13.97      4.78 o 
  -5  -2   1      449.29      429.75     12.86 o 
  -3  -2   1        2.48       -0.85      3.34 o 
  -2  -2   1      263.03      287.44      8.11 o 
  -1  -2   1      299.79      319.13      7.05 o 
   0  -2   1      443.41      438.28     10.44 o 
   1  -2   1     1025.20     1049.15     17.90 o 
   2  -2   1      531.00      529.62     13.70 o 
   3  -2   1     1118.99     1183.11     22.91 o 
   4  -2   1     4672.94     4841.45     37.45 o 
   5  -2   1     1050.05     1058.98     14.42 o 
   6  -2   1      555.07      541.80     12.95 o 
   7  -2   1      186.29      198.86     13.46 o 
   8  -2   1      104.42      119.24     11.93 o 
   9  -2   1      116.27      118.41     13.12 o 
  10  -2   1       33.35       24.37      9.81 o 
  11  -2   1       30.92       36.07     11.18 o 
  12  -2   1       45.73       38.75     12.95 o 
 -12  -1   1       45.02       29.03     11.52 o 
 -11  -1   1       90.41       97.88     14.01 o 
 -10  -1   1      116.41      128.20     13.91 o 
  -9  -1   1      424.57      406.66     12.12 o 
  -8  -1   1      113.33      114.69      7.04 o 
  -7  -1   1      125.40      131.48      8.58 o 
  -6  -1   1      331.98      336.26     11.58 o 
  -5  -1   1      521.71      562.26     13.89 o 
  -4  -1   1      931.69      883.61     16.08 o 
  -3  -1   1     1845.12     1781.13     22.83 o 
  -1  -1   1      982.10      960.69     11.97 o 
   1  -1   1     1779.23     1811.55     22.96 o 
   2  -1   1    12711.29    12733.35    116.00 o 
   3  -1   1     3769.80     3658.94     22.87 o 
   4  -1   1      895.58      931.91     10.03 o 
   5  -1   1     1246.67     1269.73     15.10 o 
   6  -1   1      523.07      523.84     17.37 o 
   7  -1   1        0.72        0.66      2.77 o 
   8  -1   1       62.56       63.78      9.59 o 
   9  -1   1        5.89       13.24      7.92 o 
  10  -1   1       18.62       19.41      9.14 o 
  11  -1   1       52.81       73.52     13.35 o 
  12  -1   1       27.65       22.56     11.24 o 
 -13   0   1       54.23       47.89     13.24 o 
 -12   0   1        1.61        5.27      9.40 o 
 -11   0   1        6.69       11.32      9.04 o 
 -10   0   1      283.10      276.50     11.23 o 
  -9   0   1        7.77       10.07      4.37 o 
  -8   0   1      474.65      478.49     12.37 o 
  -7   0   1      260.87      258.56      8.76 o 
  -6   0   1     1298.75     1309.66     38.62 o 
  -5   0   1      190.14      169.47      8.48 o 
  -4   0   1      151.42      145.73      7.08 o 
  -3   0   1     1999.47     1804.42     22.56 o 
  -2   0   1       13.83       20.14      2.51 o 
  -1   0   1      136.60      133.14      3.60 o 
   0   0   1       67.73        1.44      0.34 o 
   1   0   1        1.34       -0.51      0.58 o 
   2   0   1     8062.13     8016.92     42.16 o 
   3   0   1     2850.36     2831.72     50.87 o 
   4   0   1      363.26      365.17      7.64 o 
   5   0   1      760.50      731.93     11.68 o 
   6   0   1      205.66      185.93     16.19 o 
   7   0   1      349.90      323.73      9.40 o 
   8   0   1        7.16        1.83      5.32 o 
   9   0   1       12.02       16.21      7.92 o 
  10   0   1        0.19        4.65      8.06 o 
  11   0   1        0.08       -0.85      8.77 o 
  12   0   1      109.85      116.74     16.43 o 
 -12   1   1       47.02       50.78     13.09 o 
 -11   1   1       88.84       89.27      9.86 o 
 -10   1   1      119.69      133.75      9.04 o 
  -9   1   1      427.59      422.03     13.06 o 
  -8   1   1      113.33      119.04      7.45 o 
  -7   1   1      120.48      117.97      6.82 o 
  -6   1   1      328.67      345.38     16.85 o 
  -5   1   1      536.78      560.17     11.07 o 
  -4   1   1      943.37      905.68      9.25 o 
  -3   1   1     1811.59     1783.29     13.32 o 
  -2   1   1      220.78      213.39      3.52 o 
  -1   1   1      969.84      943.26      6.48 o 
   0   1   1      547.64      550.50      4.64 o 
   1   1   1     1764.43     1704.02     19.53 o 
   2   1   1    12635.00    12243.84     60.98 o 
   3   1   1     3773.53     3668.31     29.28 o 
   4   1   1      899.75      942.99     13.52 o 
   5   1   1     1234.96     1241.78     16.93 o 
   6   1   1      511.22      516.76     11.63 o 
   7   1   1        0.67       -0.98      4.71 o 
   8   1   1       62.90       60.67     17.16 o 
   9   1   1        6.17        1.86      4.22 o 
  10   1   1       19.50        5.34      8.74 o 
  11   1   1       52.27       62.20     13.24 o 
  12   1   1       27.89       40.46     13.10 o 
 -12   2   1        5.67       19.92     10.65 o 
 -11   2   1       40.26       30.03      6.73 o 
 -10   2   1       14.94       14.92      6.04 o 
  -9   2   1       17.39       21.09     11.75 o 
  -8   2   1      446.07      429.01     17.52 o 
  -7   2   1       28.73       27.42      3.48 o 
  -6   2   1        9.52        5.09      3.87 o 
  -5   2   1      452.73      429.30      8.33 o 
  -4   2   1      227.73      235.92      4.87 o 
  -3   2   1        2.44        0.59      1.44 o 
  -2   2   1      250.47      257.06      4.92 o 
  -1   2   1      302.76      306.58      6.59 o 
   0   2   1      455.17      474.76      7.68 o 
   1   2   1     1041.99     1066.34     10.31 o 
   2   2   1      514.71      493.02      7.73 o 
   3   2   1     1106.39     1100.29     11.87 o 
   4   2   1     4668.56     4726.55     31.22 o 
   5   2   1     1065.77     1026.30     17.17 o 
   6   2   1      569.04      557.93     10.07 o 
   7   2   1      189.25      180.05      6.95 o 
   8   2   1      106.66      110.25      6.24 o 
   9   2   1      115.83      128.59      9.13 o 
  10   2   1       29.76       28.88      6.59 o 
  11   2   1       31.59       40.32     11.92 o 
  12   2   1       44.46       27.57     12.48 o 
 -12   3   1       72.06       76.50      9.99 o 
 -11   3   1       70.42       70.97      9.98 o 
 -10   3   1       12.72        7.99     11.35 o 
  -9   3   1      131.16      139.77     11.00 o 
  -8   3   1       12.38       17.65      5.98 o 
  -7   3   1      400.12      398.41     16.05 o 
  -6   3   1      386.25      380.94     10.47 o 
  -5   3   1      127.11      116.93      4.45 o 
  -4   3   1      261.80      260.99      6.61 o 
  -3   3   1      346.22      352.97      6.01 o 
  -2   3   1      627.15      628.46      7.56 o 
  -1   3   1      281.00      277.52      5.66 o 
   0   3   1      921.49      889.87     11.11 o 
   1   3   1      380.03      379.37      7.14 o 
   2   3   1      145.12      155.38      5.16 o 
   3   3   1       34.14       26.22      3.99 o 
   4   3   1      106.07      104.15      5.02 o 
   5   3   1       54.04       57.47      4.57 o 
   6   3   1      444.98      442.59      9.94 o 
   7   3   1      491.24      474.09     14.51 o 
   8   3   1       41.91       37.80      6.27 o 
   9   3   1      229.85      224.91     11.62 o 
  10   3   1       16.77       22.79      6.63 o 
  11   3   1       54.38       59.06     13.26 o 
 -11   4   1       99.31      101.19     10.43 o 
 -10   4   1        9.71       20.70      6.85 o 
  -9   4   1        5.84        4.87      5.30 o 
  -8   4   1      123.15      116.35      9.09 o 
  -7   4   1        0.21       -1.29      4.06 o 
  -6   4   1       24.34       20.68      4.77 o 
  -5   4   1       10.37        6.32      2.58 o 
  -4   4   1       98.38      102.08      4.80 o 
  -3   4   1      184.57      189.35      8.75 o 
  -2   4   1      720.29      734.44     10.30 o 
  -1   4   1      262.26      233.98      5.82 o 
   0   4   1      102.15      122.25      4.93 o 
   1   4   1      118.44      115.91      5.05 o 
   2   4   1       60.06       71.97      4.60 o 
   3   4   1      524.60      539.91     10.34 o 
   4   4   1      267.35      269.81      9.43 o 
   5   4   1     1033.36     1002.97     17.69 o 
   6   4   1      100.71       91.55      8.75 o 
   7   4   1       59.34       50.20      6.75 o 
   8   4   1       18.70       15.45      5.62 o 
   9   4   1        5.92        7.45      7.55 o 
  10   4   1       86.33       89.43      9.85 o 
 -10   5   1       56.49       82.36     14.66 o 
  -9   5   1       11.65        2.93      8.47 o 
  -8   5   1       27.91       35.82     10.62 o 
  -7   5   1       95.31       97.18     13.12 o 
  -6   5   1      168.19      189.39     15.96 o 
  -5   5   1      158.20      168.14      8.59 o 
  -4   5   1       58.63       59.25      6.34 o 
  -3   5   1       50.49       46.29      5.89 o 
  -2   5   1      248.74      239.75      9.77 o 
  -1   5   1      821.33      802.01     17.33 o 
   0   5   1      201.67      202.80      9.18 o 
   1   5   1       10.75        8.63      3.06 o 
   2   5   1       70.23       68.91      4.95 o 
   3   5   1       82.76       80.53      7.32 o 
   4   5   1      177.75      157.40      8.52 o 
   5   5   1       78.40       84.64      7.42 o 
   6   5   1       16.29       12.36      5.19 o 
   7   5   1       28.10       24.27      8.53 o 
   8   5   1      118.70      145.74     15.09 o 
   9   5   1       27.17       34.19     10.89 o 
  -5   6   1       83.29       85.10     12.56 o 
  -4   6   1       93.12       86.75     26.68 o 
  -3   6   1       27.76       25.61      5.85 o 
  -2   6   1      227.06      212.38     10.41 o 
  -1   6   1      143.42      127.42      9.00 o 
   0   6   1      485.12      471.45     40.40 o 
   1   6   1       88.63       86.53      7.99 o 
   2   6   1       45.87       40.85      6.70 o 
   3   6   1       34.37       30.62      6.34 o 
   4   6   1      161.03      137.38     13.42 o 
   5   6   1      155.96      148.08     13.93 o 
  -5   7   1        1.22        6.21      9.16 o 
  -4   7   1       33.18       26.66     10.42 o 
  -3   7   1      140.18      147.92     10.66 o 
  -2   7   1       98.16       85.16     11.55 o 
  -1   7   1       12.50        9.77      5.67 o 
   0   7   1       16.94        9.70      8.04 o 
   1   7   1      103.82       90.63      9.86 o 
   2   7   1      232.06      204.61     12.25 o 
   3   7   1       40.03       37.61      7.51 o 
   4   7   1      105.67      112.18     13.98 o 
  -1  -5   2      176.21      191.17     11.52 o 
   0  -5   2       52.78       61.78      8.04 o 
   1  -5   2      672.91      696.75     21.77 o 
   2  -5   2      338.95      344.39     15.79 o 
   3  -5   2      107.01      125.28     11.72 o 
   4  -5   2       63.69       59.44     10.30 o 
   5  -5   2      197.46      198.75     15.24 o 
   6  -5   2      100.52      107.33     13.29 o 
   7  -5   2      392.02      433.41     23.24 o 
 -11  -4   2        7.15        3.82     10.28 o 
  -7  -4   2       42.37       53.69      9.19 o 
  -3  -4   2      300.50      309.67     10.68 o 
  -2  -4   2        7.12        8.71      3.37 o 
   0  -4   2      206.62      206.40     10.82 o 
   1  -4   2       95.33      105.42      8.88 o 
   2  -4   2      138.21      131.74     10.21 o 
   3  -4   2      139.30      150.11     11.56 o 
   4  -4   2      169.37      197.81     13.50 o 
   5  -4   2       91.81       85.05      6.90 o 
   6  -4   2        6.23        8.50      4.77 o 
   7  -4   2       48.31       54.81      8.67 o 
   8  -4   2       99.09      105.03     12.76 o 
   9  -4   2      178.81      169.16     15.62 o 
 -12  -3   2       81.78       81.94     14.72 o 
 -11  -3   2       30.96       15.65      9.91 o 
  -8  -3   2       47.03       44.44      8.15 o 
  -7  -3   2       50.25       43.51      7.72 o 
  -6  -3   2      381.85      382.32     14.64 o 
  -2  -3   2        1.70        0.75      2.56 o 
   0  -3   2     1421.62     1437.72     24.91 o 
   1  -3   2      389.43      369.08     13.23 o 
   2  -3   2      338.79      323.43     12.91 o 
   3  -3   2      127.00      131.97     10.06 o 
   4  -3   2      181.32      191.67     12.34 o 
   5  -3   2      369.29      399.57     11.30 o 
   6  -3   2      837.16      874.55     17.75 o 
   7  -3   2      891.05      907.68     40.81 o 
   8  -3   2      257.43      263.05     16.81 o 
   9  -3   2      125.84      134.15     13.82 o 
  10  -3   2       82.04       70.95     12.73 o 
  11  -3   2       12.16       10.47     10.48 o 
 -12  -2   2       64.55       49.01     12.82 o 
 -11  -2   2        9.44        3.23      8.58 o 
  -9  -2   2      258.87      248.78     13.22 o 
  -8  -2   2      288.61      301.31     13.84 o 
  -7  -2   2      105.45      122.72      9.64 o 
  -6  -2   2      130.10      138.56      9.17 o 
  -5  -2   2       32.49       39.14      5.88 o 
   0  -2   2       98.99       93.73      6.32 o 
   1  -2   2     1113.76     1103.12     20.30 o 
   2  -2   2       35.01       25.90      3.05 o 
   3  -2   2      295.74      304.31      9.09 o 
   4  -2   2      268.52      287.98      6.67 o 
   5  -2   2     1334.16     1307.13     13.25 o 
   6  -2   2      605.75      627.13     14.80 o 
   7  -2   2      801.67      793.57     24.00 o 
   8  -2   2       57.35       51.25      9.51 o 
   9  -2   2      301.28      285.25     17.87 o 
  10  -2   2      110.83      104.56     13.52 o 
  11  -2   2      119.30      115.34     15.54 o 
 -13  -1   2       87.56       59.00     14.20 o 
 -12  -1   2       11.86        9.82     10.53 o 
 -11  -1   2       94.53      119.16     14.63 o 
 -10  -1   2       38.18       42.28      7.08 o 
  -9  -1   2      173.55      177.48     11.75 o 
  -8  -1   2      385.18      384.93     14.66 o 
  -7  -1   2      278.82      275.79     11.92 o 
  -6  -1   2       37.53       41.22      5.86 o 
  -5  -1   2      344.03      337.04     11.55 o 
  -4  -1   2      515.83      509.42     12.81 o 
  -3  -1   2     1328.29     1269.94     19.19 o 
   0  -1   2      449.10      471.79      7.10 o 
   1  -1   2     1676.87     1646.18     23.43 o 
   2  -1   2      144.14      154.14      5.12 o 
   3  -1   2      708.03      690.79     11.38 o 
   4  -1   2     1033.45     1009.98     10.58 o 
   5  -1   2      843.91      834.50     10.11 o 
   6  -1   2      170.79      170.07      8.17 o 
   7  -1   2       30.29       37.45      8.04 o 
   8  -1   2       49.63       27.19      8.05 o 
   9  -1   2       41.36       27.08      9.30 o 
  10  -1   2      141.58      142.21     15.31 o 
  11  -1   2       50.92       51.97     12.49 o 
  12  -1   2       85.35       68.24     14.69 o 
 -13   0   2      137.27      157.52     18.45 o 
 -12   0   2      101.27       84.49     14.08 o 
 -11   0   2       25.96       22.98      6.42 o 
 -10   0   2       21.51       19.49      8.05 o 
  -9   0   2      103.87      107.23      7.64 o 
  -8   0   2        3.33        6.91      3.83 o 
  -7   0   2      643.61      651.84     18.08 o 
  -6   0   2       57.85       55.89      6.35 o 
  -5   0   2       13.35       13.45      4.04 o 
  -4   0   2      301.52      275.09      9.35 o 
  -3   0   2     1398.97     1445.76     20.55 o 
  -2   0   2     2500.37     2498.96     24.61 o 
  -1   0   2     3680.04     3655.79     24.56 o 
   0   0   2      297.77      316.82      6.76 o 
   1   0   2      277.96      299.81      5.60 o 
   2   0   2       53.19       46.60      2.19 o 
   3   0   2      465.98      446.74      6.31 o 
   4   0   2     1303.46     1415.59     19.46 o 
   5   0   2       38.12       52.91      8.12 o 
   6   0   2      125.77      134.19      6.13 o 
   7   0   2     1007.06      981.23     16.01 o 
   8   0   2      622.52      609.02     23.23 o 
   9   0   2       77.29       71.41     11.52 o 
  10   0   2        0.60        8.94      8.38 o 
  11   0   2       34.15       21.69     11.03 o 
  12   0   2        3.39        3.49     10.43 o 
 -13   1   2       86.58       64.33     14.85 o 
 -12   1   2       12.42       14.16      9.79 o 
 -11   1   2       93.63      105.74     11.13 o 
 -10   1   2       38.67       41.71      6.53 o 
  -9   1   2      172.78      181.76      9.54 o 
  -8   1   2      381.15      362.84     11.44 o 
  -7   1   2      281.63      298.95      9.81 o 
  -6   1   2       34.44       39.09      5.16 o 
  -5   1   2      338.25      333.62      8.60 o 
  -4   1   2      512.78      500.23      5.90 o 
  -3   1   2     1333.33     1313.54     13.84 o 
  -2   1   2     3970.76     3988.22     51.71 o 
  -1   1   2     1255.82     1248.01     13.62 o 
   0   1   2      451.23      467.38      4.28 o 
   1   1   2     1697.34     1604.97     15.21 o 
   2   1   2      153.14      153.87      5.13 o 
   3   1   2      688.27      650.37     10.43 o 
   4   1   2     1016.36      990.84     28.74 o 
   5   1   2      840.67      858.00     24.93 o 
   6   1   2      174.87      173.31     16.74 o 
   7   1   2       32.70       26.65      4.53 o 
   8   1   2       50.69       46.63      8.91 o 
   9   1   2       45.11       35.04      9.88 o 
  10   1   2      145.13      168.23     16.44 o 
  11   1   2       50.47       46.68     12.47 o 
  12   1   2       85.15       74.65     15.14 o 
 -12   2   2       66.46       63.53      8.82 o 
 -11   2   2        8.25       12.48      5.96 o 
 -10   2   2       69.51       75.16      8.05 o 
  -9   2   2      259.35      264.94     14.46 o 
  -8   2   2      293.26      272.68     10.64 o 
  -7   2   2      106.81      103.24      4.98 o 
  -6   2   2      132.75      130.28      4.68 o 
  -5   2   2       30.69       36.34      2.46 o 
  -4   2   2     1369.63     1486.02     11.45 o 
  -3   2   2      155.61      170.25      3.77 o 
  -2   2   2      260.82      260.50      3.97 o 
  -1   2   2      193.86      193.92      3.91 o 
   0   2   2       94.62       98.74      2.98 o 
   1   2   2     1118.85     1137.19     23.95 o 
   2   2   2       33.98       22.66      3.25 o 
   3   2   2      296.53      297.25      6.64 o 
   4   2   2      269.89      285.07      6.87 o 
   5   2   2     1309.05     1236.23     15.44 o 
   6   2   2      609.26      626.86     11.07 o 
   7   2   2      790.76      791.20     13.18 o 
   8   2   2       59.89       60.82      6.27 o 
   9   2   2      304.70      296.51     12.30 o 
  10   2   2      113.85      112.49     14.54 o 
  11   2   2      118.65      116.22     16.40 o 
 -12   3   2       80.13       77.40     14.48 o 
 -11   3   2       30.48       23.84      6.93 o 
 -10   3   2      127.83      133.65     10.02 o 
  -9   3   2      107.11      105.50      8.78 o 
  -8   3   2       44.69       47.26      6.33 o 
  -7   3   2       49.57       43.29      5.70 o 
  -6   3   2      389.83      382.59      9.28 o 
  -5   3   2      280.50      281.67      5.83 o 
  -4   3   2      474.77      486.09      7.08 o 
  -3   3   2      231.04      253.23      5.00 o 
  -2   3   2        1.13        0.22      1.57 o 
  -1   3   2      343.17      338.68      4.39 o 
   0   3   2     1419.03     1426.74     14.22 o 
   1   3   2      383.14      353.56      7.25 o 
   2   3   2      339.91      322.83      9.59 o 
   3   3   2      131.29      124.91      6.42 o 
   4   3   2      178.32      161.14      7.49 o 
   5   3   2      361.46      375.60     12.28 o 
   6   3   2      826.80      825.32     13.66 o 
   7   3   2      912.04      878.07     14.71 o 
   8   3   2      260.17      253.41      9.15 o 
   9   3   2      128.54      124.89      9.60 o 
  10   3   2       83.50       85.68      9.10 o 
  11   3   2       12.09        8.15     10.72 o 
 -11   4   2        6.78       10.08      6.66 o 
 -10   4   2      107.35      119.91     10.26 o 
  -9   4   2      252.26      258.68     12.34 o 
  -8   4   2       16.22       10.73      5.12 o 
  -7   4   2       40.80       50.34      6.17 o 
  -6   4   2        4.00        2.18      3.03 o 
  -5   4   2       48.59       60.39      3.85 o 
  -4   4   2      149.50      148.14      5.65 o 
  -3   4   2      303.67      301.85      8.26 o 
  -2   4   2        6.79        4.81      1.76 o 
  -1   4   2      372.16      362.27     15.96 o 
   0   4   2      213.27      213.57      6.39 o 
   1   4   2       96.52      101.91      6.06 o 
   2   4   2      136.63      134.56      5.83 o 
   3   4   2      137.71      139.09      7.48 o 
   4   4   2      169.65      182.21      8.55 o 
   5   4   2       85.69       86.46      6.95 o 
   6   4   2        8.10        2.99      5.11 o 
   7   4   2       48.78       38.18     10.38 o 
   8   4   2      100.60      106.44     13.19 o 
   9   4   2      179.38      171.77     16.48 o 
  10   4   2      201.83      211.08     19.47 o 
 -10   5   2        6.11       -1.46      8.98 o 
  -9   5   2       15.34       24.42     10.00 o 
  -8   5   2      145.25      182.35     16.86 o 
  -7   5   2       97.45       94.83     12.92 o 
  -6   5   2      311.04      314.56     12.93 o 
  -5   5   2      124.17      132.70      6.93 o 
  -4   5   2       88.90       94.52      6.13 o 
  -3   5   2       86.92       79.49      6.65 o 
  -2   5   2      205.58      184.94     14.22 o 
  -1   5   2      178.83      172.13      8.69 o 
   0   5   2       48.54       61.20      4.66 o 
   1   5   2      686.00      657.59     11.98 o 
   2   5   2      337.25      343.30      9.23 o 
   3   5   2      101.74      103.48      7.33 o 
   4   5   2       60.54       61.01      6.51 o 
   5   5   2      195.99      187.58     12.12 o 
   6   5   2       97.98      110.30      8.66 o 
   7   5   2      388.71      343.51     19.71 o 
   8   5   2       33.82       14.10      9.08 o 
   9   5   2       28.55       42.25     11.51 o 
  -6   6   2       20.63       26.31      9.93 o 
  -5   6   2       10.15       -1.12      7.41 o 
  -4   6   2       20.88        9.51      5.98 o 
  -3   6   2       82.02       81.08      7.68 o 
  -2   6   2       19.14       13.38      5.20 o 
  -1   6   2        0.58       -1.99      4.36 o 
   0   6   2      236.28      214.54     16.42 o 
   1   6   2       34.82       31.46      6.16 o 
   2   6   2      249.68      276.83     12.00 o 
   3   6   2       86.69       74.95     11.64 o 
   4   6   2       57.23       42.93     10.05 o 
   5   6   2      106.14      112.03     13.04 o 
  -6   7   2        5.60        9.52      9.97 o 
  -5   7   2       13.62       13.46      9.56 o 
  -4   7   2       40.45       59.67     12.45 o 
  -3   7   2       88.30       88.07      8.97 o 
  -2   7   2      104.27       95.80     11.21 o 
  -1   7   2       86.41       89.13      8.95 o 
   0   7   2       26.27       20.25      6.35 o 
   1   7   2       53.57       52.91     10.59 o 
   2   7   2        8.62        4.75      6.63 o 
   3   7   2      258.25      246.70     18.37 o 
   4   7   2      126.52      129.17     15.22 o 
  -1  -5   3      127.94      131.22     10.91 o 
   0  -5   3       88.05       93.78     10.07 o 
   1  -5   3      358.02      410.59     18.13 o 
   2  -5   3      167.97      181.10     13.35 o 
   3  -5   3       91.66      113.61     11.54 o 
   4  -5   3       52.77       39.42      9.51 o 
   5  -5   3       86.72       89.58     12.20 o 
   6  -5   3       12.54        6.29      8.67 o 
   7  -5   3       46.91       45.97     12.45 o 
  -8  -4   3      298.28      273.88     15.74 o 
  -7  -4   3       32.55       44.10      8.82 o 
  -1  -4   3      156.35      159.22     10.38 o 
   0  -4   3      352.79      355.30     14.54 o 
   1  -4   3        9.90        5.14      5.02 o 
   2  -4   3       24.91       15.20      6.23 o 
   3  -4   3      103.66       93.13     10.40 o 
   4  -4   3      319.46      313.91     16.89 o 
   5  -4   3      221.82      222.75     15.55 o 
   6  -4   3      108.40      134.83     14.19 o 
   7  -4   3       14.73       28.61     10.24 o 
 -12  -3   3       31.09       27.77     11.74 o 
  -9  -3   3       17.45       13.56      7.12 o 
  -8  -3   3      112.08      137.89     11.88 o 
  -7  -3   3      145.80      143.06     11.32 o 
  -6  -3   3       11.28       15.28      6.10 o 
   0  -3   3      223.27      217.01     10.71 o 
   1  -3   3      526.33      537.67     16.78 o 
   2  -3   3      815.42      883.99     12.69 o 
   3  -3   3      174.45      161.39      6.79 o 
   4  -3   3       48.21       49.02      5.14 o 
   5  -3   3       17.43       17.06      4.59 o 
   6  -3   3      353.29      360.94     12.15 o 
   7  -3   3      153.82      167.94     10.15 o 
   8  -3   3      377.98      349.92     18.62 o 
   9  -3   3      303.66      274.92     18.31 o 
  10  -3   3       45.43       55.62     12.50 o 
 -13  -2   3       23.03       25.95     13.15 o 
 -12  -2   3       71.23       80.55     13.91 o 
 -10  -2   3      220.66      213.48     13.85 o 
  -9  -2   3       86.35       89.68     10.09 o 
  -8  -2   3      303.10      299.88     14.41 o 
  -7  -2   3       99.08       96.18      9.16 o 
  -6  -2   3      133.08      115.33      9.08 o 
  -5  -2   3      695.76      724.06     17.92 o 
   0  -2   3       29.70       27.48      4.71 o 
   1  -2   3      826.85      883.18     16.43 o 
   2  -2   3      363.98      366.62      8.01 o 
   3  -2   3     1162.56     1226.13     16.55 o 
   4  -2   3       11.38        0.24      3.03 o 
   5  -2   3      184.25      182.79      8.48 o 
   6  -2   3       16.19       12.55      4.66 o 
   7  -2   3      265.87      251.36     11.27 o 
   8  -2   3       83.59       84.85     11.47 o 
   9  -2   3       27.92       11.93      8.74 o 
  10  -2   3       12.07       12.31      9.95 o 
  11  -2   3       24.70       10.51     10.79 o 
 -13  -1   3      108.73      104.77     16.39 o 
 -12  -1   3       23.91       19.64     10.59 o 
 -11  -1   3       75.31       70.69      7.84 o 
 -10  -1   3      133.54      151.30     12.50 o 
  -9  -1   3      173.68      188.31     12.38 o 
  -8  -1   3      373.08      369.41     14.90 o 
  -7  -1   3       38.80       36.51      6.23 o 
  -6  -1   3       76.38       66.67      7.13 o 
  -5  -1   3      157.51      170.52      9.55 o 
  -4  -1   3      109.13      109.22      7.51 o 
   0  -1   3      525.32      553.02      7.35 o 
   1  -1   3        2.25       -0.09      2.53 o 
   2  -1   3     1373.53     1387.75     15.90 o 
   3  -1   3      703.64      779.93     12.99 o 
   4  -1   3      485.31      475.92     11.03 o 
   5  -1   3      536.75      519.45      9.94 o 
   6  -1   3       30.18       25.08      6.53 o 
   7  -1   3      257.34      236.47     14.99 o 
   8  -1   3       24.79       39.53      9.07 o 
   9  -1   3      179.09      169.77     15.36 o 
  10  -1   3      129.89      125.11     14.96 o 
  11  -1   3      117.98      130.88     16.59 o 
 -13   0   3       51.54       23.74     11.97 o 
 -12   0   3      668.59      721.01     30.26 o 
 -11   0   3      541.11      586.69     16.98 o 
 -10   0   3      119.41      126.10      8.82 o 
  -9   0   3       57.67       50.91      6.22 o 
  -8   0   3        0.11        1.24      4.75 o 
  -7   0   3      467.53      462.92     15.64 o 
  -6   0   3      148.39      154.27      9.16 o 
  -5   0   3     1095.30      986.47     19.99 o 
  -4   0   3      339.43      331.50     10.82 o 
  -3   0   3     2252.22     2247.23     17.78 o 
  -2   0   3     3452.64     3603.83     25.22 o 
  -1   0   3      429.26      452.88      8.42 o 
   0   0   3     2361.33     2386.31     27.00 o 
   1   0   3      106.58      114.70      4.31 o 
   2   0   3        3.12        2.38      2.21 o 
   3   0   3       17.39       22.96      6.34 o 
   4   0   3        2.28        2.05      1.70 o 
   5   0   3       29.18       23.78      5.29 o 
   6   0   3       98.93      102.92      7.12 o 
   7   0   3        7.62       -5.56      5.56 o 
   8   0   3       22.05       22.08      8.26 o 
   9   0   3      302.50      342.68     20.02 o 
  10   0   3       85.50       83.98     13.29 o 
  11   0   3       48.81       32.57     11.78 o 
 -13   1   3      112.15      103.82     15.64 o 
 -12   1   3       24.27       18.12      6.55 o 
 -11   1   3       77.11       81.15      8.44 o 
 -10   1   3      137.52      158.62      9.81 o 
  -9   1   3      176.33      194.31      9.68 o 
  -8   1   3      370.13      389.60     11.87 o 
  -7   1   3       44.07       47.02      5.01 o 
  -6   1   3       75.66       69.37      7.37 o 
  -5   1   3      162.06      159.08      7.15 o 
  -4   1   3      103.26       90.17      4.53 o 
  -3   1   3     1026.33     1093.92     15.76 o 
  -2   1   3     1650.54     1672.90     15.74 o 
  -1   1   3      743.97      760.46      7.73 o 
   0   1   3      537.72      562.99      5.18 o 
   1   1   3        2.70        3.59      2.23 o 
   2   1   3     1363.37     1375.76     12.79 o 
   3   1   3      714.77      758.16     18.66 o 
   4   1   3      491.31      470.89     22.38 o 
   5   1   3      523.93      494.87     10.88 o 
   6   1   3       33.77       28.50      5.64 o 
   7   1   3      258.34      232.68     11.55 o 
   8   1   3       26.15       39.32      9.28 o 
   9   1   3      178.43      201.86     16.50 o 
  10   1   3      127.88      112.54     14.55 o 
  11   1   3      124.14      142.61     17.27 o 
 -13   2   3       22.09       25.35      8.22 o 
 -12   2   3       66.84       58.45      8.53 o 
 -11   2   3      261.41      283.85     13.05 o 
 -10   2   3      218.55      207.23     11.01 o 
  -9   2   3       83.05       75.27      7.33 o 
  -8   2   3      311.54      320.15     14.85 o 
  -7   2   3      100.49       99.19      6.75 o 
  -6   2   3      133.27      129.20      3.72 o 
  -5   2   3      700.42      707.81     15.80 o 
  -4   2   3      177.15      153.26      3.58 o 
  -3   2   3      253.39      255.44      4.25 o 
  -2   2   3      901.76      912.39      7.44 o 
  -1   2   3      667.99      708.50     14.47 o 
   0   2   3       32.39       27.13      2.34 o 
   1   2   3      843.74      837.53     12.65 o 
   2   2   3      364.39      381.98      8.99 o 
   3   2   3     1170.34     1192.85     16.80 o 
   4   2   3       13.13        8.76      4.82 o 
   5   2   3      186.54      185.68      8.25 o 
   6   2   3       18.44       16.93      6.18 o 
   7   2   3      259.89      260.00      8.39 o 
   8   2   3       85.30       89.02      6.17 o 
   9   2   3       25.13       12.58      6.03 o 
  10   2   3       11.47       21.63     10.68 o 
  11   2   3       26.20       31.95     12.20 o 
 -12   3   3       29.91       34.71      8.10 o 
 -11   3   3       72.15       78.60      8.99 o 
 -10   3   3      393.73      360.39     19.92 o 
  -9   3   3       18.09       15.06      5.18 o 
  -8   3   3      108.26      114.32      8.08 o 
  -7   3   3      150.09      152.89      6.85 o 
  -6   3   3       11.54        8.32      3.64 o 
  -5   3   3      559.79      588.92     11.06 o 
  -4   3   3      529.10      516.70      7.54 o 
  -3   3   3      286.94      292.92      5.13 o 
  -2   3   3      680.19      709.19      9.83 o 
  -1   3   3      285.17      311.67      5.82 o 
   0   3   3      217.20      218.23     11.39 o 
   1   3   3      544.56      562.03     11.48 o 
   2   3   3      819.16      858.58     14.62 o 
   3   3   3      174.91      156.25      9.47 o 
   4   3   3       50.82       52.49      5.40 o 
   5   3   3       16.75       14.57      4.45 o 
   6   3   3      360.54      341.73     11.66 o 
   7   3   3      145.89      157.93      9.37 o 
   8   3   3      366.06      347.28     13.10 o 
   9   3   3      306.10      284.96     19.94 o 
  10   3   3       44.48       39.82     11.93 o 
 -11   4   3        4.11        5.94      6.46 o 
 -10   4   3      230.73      239.83     12.61 o 
  -9   4   3      354.85      338.66     21.83 o 
  -8   4   3      303.70      312.56     12.18 o 
  -7   4   3       32.65       32.33      4.78 o 
  -6   4   3       43.66       38.97      4.36 o 
  -5   4   3        1.71        1.36      2.08 o 
  -4   4   3      477.94      486.16      8.39 o 
  -3   4   3      269.27      262.83      5.47 o 
  -2   4   3      103.14      106.83      5.21 o 
  -1   4   3      158.87      156.25      5.91 o 
   0   4   3      357.48      362.21      8.21 o 
   1   4   3        9.69       14.56      3.46 o 
   2   4   3       25.67       33.92      4.67 o 
   3   4   3      104.54       97.65      6.67 o 
   4   4   3      323.07      320.24     11.10 o 
   5   4   3      224.40      230.55     12.78 o 
   6   4   3      108.32      125.95      9.03 o 
   7   4   3       14.40        8.37      5.40 o 
   8   4   3       30.67       39.07     10.51 o 
   9   4   3      415.37      413.61     24.14 o 
 -10   5   3       12.29       18.59      9.78 o 
  -9   5   3       67.32       71.65     13.12 o 
  -8   5   3       25.72       23.71      9.45 o 
  -7   5   3      113.25      116.46      9.73 o 
  -6   5   3       77.45       80.74      9.33 o 
  -5   5   3       62.71       56.50     10.10 o 
  -4   5   3      413.81      411.59     10.13 o 
  -3   5   3       57.43       54.87      5.04 o 
  -2   5   3       22.71       25.25      4.84 o 
  -1   5   3      131.88      122.51      7.83 o 
   0   5   3       84.75       84.56      5.44 o 
   1   5   3      355.86      362.81     10.16 o 
   2   5   3      175.51      175.06      9.05 o 
   3   5   3       93.48       98.66      7.73 o 
   4   5   3       54.06       47.52      6.43 o 
   5   5   3       85.19       85.00      7.85 o 
   6   5   3       13.36       16.27      5.80 o 
   7   5   3       49.64       46.38     10.58 o 
   8   5   3       64.23       67.46     12.89 o 
  -8   6   3       29.39       31.64     11.07 o 
  -7   6   3        9.58       13.59      6.45 o 
  -6   6   3      223.10      230.62     12.61 o 
  -5   6   3       85.34       85.05     12.90 o 
  -4   6   3      122.59      105.30     13.32 o 
  -3   6   3      346.72      322.01     15.91 o 
  -2   6   3       26.48       26.92      5.73 o 
  -1   6   3       28.31       19.68      5.58 o 
   0   6   3      152.25      144.33     14.21 o 
   1   6   3       34.96       27.49      9.28 o 
   2   6   3       44.24       50.18     10.49 o 
   3   6   3      140.13      130.51     13.99 o 
   4   6   3       10.20        5.97      7.91 o 
   5   6   3        2.22        0.06      8.26 o 
  -6   7   3       12.31       11.18     10.40 o 
  -5   7   3       27.97       29.77     10.77 o 
  -4   7   3       17.73       22.76     10.34 o 
  -3   7   3        4.78        4.62      8.74 o 
  -2   7   3      128.43      123.14      9.87 o 
  -1   7   3      235.92      245.02     12.52 o 
   0   7   3       26.14       28.46      6.94 o 
   1   7   3       10.83        9.97      9.14 o 
   2   7   3       89.29       87.44     13.75 o 
   3   7   3       17.66       11.75     10.07 o 
   4   7   3       38.46       41.58     11.96 o 
  -3  -6   4       14.27       17.01      7.03 o 
  -2  -6   4       38.78       33.57      8.49 o 
  -1  -6   4      141.23      164.15     13.92 o 
   0  -6   4      105.68      111.94     12.25 o 
   1  -6   4      130.05      166.83     13.96 o 
   2  -6   4      111.12      135.00     13.79 o 
   3  -6   4        8.64        4.70      7.78 o 
   4  -6   4      148.94      177.52     16.87 o 
   5  -6   4       10.89       18.21     10.29 o 
   6  -6   4       36.19       40.90     13.23 o 
  -8  -5   4      201.15      208.63     15.94 o 
  -2  -5   4        0.73        4.58      5.56 o 
  -1  -5   4      427.25      404.13     17.60 o 
   0  -5   4      146.09      142.64     12.33 o 
   1  -5   4       25.94       42.66      8.81 o 
   2  -5   4      285.26      288.08     16.40 o 
   3  -5   4      189.23      195.40     15.01 o 
   4  -5   4       43.32       45.78     10.28 o 
   5  -5   4      138.88      142.36     15.06 o 
   6  -5   4        6.39       15.12      9.70 o 
   7  -5   4        3.88        4.70      9.84 o 
   8  -5   4       86.79       87.65     16.34 o 
  -9  -4   4        2.47       -2.83      7.11 o 
  -8  -4   4       77.73       82.41     11.35 o 
  -1  -4   4      507.90      504.23     17.84 o 
   0  -4   4       83.27      112.44     10.11 o 
   1  -4   4       99.45      110.34     10.38 o 
   2  -4   4       47.92       65.18      9.18 o 
   3  -4   4      400.11      449.83     19.44 o 
   4  -4   4      219.31      249.66     16.02 o 
   5  -4   4       93.95      103.63     12.68 o 
   6  -4   4        1.77       -9.32      6.21 o 
   7  -4   4       62.15       38.00     11.23 o 
   8  -4   4        7.94       -8.53      9.08 o 
 -10  -3   4       64.58       67.01     10.67 o 
  -9  -3   4       56.19       57.15      9.87 o 
  -8  -3   4      369.70      365.54     16.83 o 
  -7  -3   4      247.26      273.59     14.57 o 
   0  -3   4      356.92      408.19     15.03 o 
   1  -3   4       35.65       29.88      2.78 o 
   2  -3   4      263.16      283.52      7.72 o 
   3  -3   4      654.19      634.43     12.56 o 
   4  -3   4       54.19       64.03      5.77 o 
   5  -3   4       22.23       17.45      4.96 o 
   6  -3   4      247.17      241.81     17.57 o 
   7  -3   4      104.54      103.95     10.40 o 
   8  -3   4      211.27      235.59     12.62 o 
   9  -3   4       53.72       71.21     12.44 o 
  10  -3   4        4.38       11.98     10.35 o 
 -13  -2   4       25.97       12.34     11.63 o 
 -11  -2   4      238.26      265.42     16.38 o 
 -10  -2   4       50.66       73.61      9.83 o 
  -9  -2   4       85.67       92.08     10.63 o 
  -8  -2   4      947.43      984.32     25.39 o 
  -7  -2   4      369.30      362.44     15.34 o 
  -6  -2   4     1051.83     1087.55     24.28 o 
  -5  -2   4      682.38      654.41     17.64 o 
   0  -2   4      280.59      270.97      5.35 o 
   1  -2   4      465.62      476.65     10.09 o 
   2  -2   4       74.14       65.15      4.51 o 
   3  -2   4       70.90       79.81      5.23 o 
   4  -2   4      299.47      299.67      9.68 o 
   5  -2   4      313.17      321.89     15.97 o 
   6  -2   4       27.67       22.91      8.11 o 
   7  -2   4      159.93      160.23     10.04 o 
   8  -2   4      135.37      143.61     13.74 o 
   9  -2   4       91.72       77.22     12.36 o 
  10  -2   4       44.22       40.70     11.21 o 
 -13  -1   4       17.95        9.26     11.26 o 
 -12  -1   4      125.83      128.04     15.50 o 
 -11  -1   4      129.74      135.04     13.04 o 
 -10  -1   4      592.23      626.76     21.91 o 
  -9  -1   4      445.09      454.80     18.01 o 
  -8  -1   4      189.99      212.16     12.61 o 
  -7  -1   4       42.07       54.37      7.53 o 
  -6  -1   4      454.22      448.25     14.99 o 
  -5  -1   4        0.87       -5.39      3.59 o 
  -4  -1   4       78.78       95.29      7.67 o 
  -1  -1   4      664.44      653.00     10.73 o 
   0  -1   4      620.73      611.23      8.93 o 
   1  -1   4      133.10      127.79      5.19 o 
   2  -1   4       97.31       98.71      5.48 o 
   3  -1   4      213.15      209.13      7.71 o 
   4  -1   4       80.31       96.53      6.20 o 
   5  -1   4       66.58       61.17      6.26 o 
   6  -1   4      444.27      437.24     13.23 o 
   7  -1   4      187.17      165.91     13.49 o 
   8  -1   4       62.49       59.86     10.49 o 
   9  -1   4       46.93       37.16     10.07 o 
  10  -1   4       10.32        9.49      9.60 o 
  11  -1   4       74.55       89.57     15.38 o 
 -13   0   4      130.60      135.23     17.48 o 
 -12   0   4        3.32       -5.16      5.29 o 
 -11   0   4       20.96       25.53      6.35 o 
 -10   0   4      231.32      248.75     14.87 o 
  -9   0   4      120.85      126.14     11.41 o 
  -8   0   4      328.35      355.32     15.33 o 
  -7   0   4      188.06      192.01     11.21 o 
  -6   0   4      679.80      665.02     17.89 o 
  -5   0   4      418.34      407.32     13.57 o 
  -4   0   4      410.37      378.41      6.35 o 
  -3   0   4       71.10       76.01      3.32 o 
  -2   0   4     2655.17     2849.66     21.83 o 
  -1   0   4      574.11      548.77     15.02 o 
   0   0   4      840.72      488.53     11.47 o 
   1   0   4     1961.09     1924.99     19.28 o 
   2   0   4      125.47      107.78      5.63 o 
   3   0   4      177.89      176.01      7.22 o 
   4   0   4        0.32       -0.14      2.86 o 
   5   0   4      104.96      110.32     12.48 o 
   6   0   4      120.13      118.20     11.33 o 
   7   0   4      303.13      324.44     17.47 o 
   8   0   4       71.41       62.47     11.27 o 
   9   0   4       34.64       17.76      9.31 o 
  10   0   4       27.56       28.19     10.79 o 
  11   0   4        1.54       -8.37      9.56 o 
 -13   1   4       16.86        5.20      6.97 o 
 -12   1   4      126.41      148.51     11.37 o 
 -11   1   4      130.50      141.07     10.25 o 
 -10   1   4      584.20      604.43     16.45 o 
  -9   1   4      444.32      452.28     13.58 o 
  -8   1   4      189.02      175.36     11.94 o 
  -7   1   4       40.18       55.54      7.65 o 
  -6   1   4      445.35      458.94      9.71 o 
  -5   1   4        0.71       -1.93      2.23 o 
  -4   1   4       76.28       85.39      4.70 o 
  -3   1   4      462.71      491.02      8.57 o 
  -2   1   4     1110.47     1129.31     12.82 o 
  -1   1   4      655.76      643.63      7.58 o 
   0   1   4      626.84      618.40      9.09 o 
   1   1   4      133.52      129.94      4.21 o 
   2   1   4       98.33      100.97      4.50 o 
   3   1   4      221.86      208.31     33.14 o 
   4   1   4       77.46       95.33      8.80 o 
   5   1   4       71.42       70.35      8.62 o 
   6   1   4      447.66      461.37     19.11 o 
   7   1   4      185.26      184.68     14.48 o 
   8   1   4       62.28       62.34     10.75 o 
   9   1   4       46.32       40.58     10.67 o 
  10   1   4       11.31        8.85      9.33 o 
  11   1   4       73.79       64.96     14.11 o 
 -13   2   4       26.41       32.15      8.06 o 
 -12   2   4       37.63       36.46      7.58 o 
 -11   2   4      244.26      245.67     12.51 o 
 -10   2   4       48.13       41.63      6.76 o 
  -9   2   4       84.28       75.66      7.31 o 
  -8   2   4      948.00      891.95     18.00 o 
  -7   2   4      371.66      359.67     14.88 o 
  -6   2   4     1057.55     1075.53     13.48 o 
  -5   2   4      684.92      681.58      9.90 o 
  -4   2   4       29.93       25.26      5.22 o 
  -3   2   4      995.17     1068.66     14.81 o 
  -2   2   4      873.50      884.79     25.05 o 
  -1   2   4      231.95      221.33      5.39 o 
   0   2   4      275.83      267.19      5.63 o 
   1   2   4      468.58      454.63     10.02 o 
   2   2   4       69.87       63.26      4.85 o 
   3   2   4       75.73       87.93     10.42 o 
   4   2   4      296.76      293.60     20.02 o 
   5   2   4      317.70      318.90     11.25 o 
   6   2   4       27.11       26.65      5.23 o 
   7   2   4      160.27      153.52      9.51 o 
   8   2   4      136.65      133.99      9.63 o 
   9   2   4       92.00       75.58      8.74 o 
  10   2   4       43.66       33.41     12.43 o 
 -12   3   4      108.25      104.79     14.04 o 
 -11   3   4      136.15      152.43     15.77 o 
 -10   3   4       64.84       43.68      7.41 o 
  -9   3   4       53.48       48.24      6.68 o 
  -8   3   4      369.76      376.42     12.48 o 
  -7   3   4      251.54      240.28      7.84 o 
  -6   3   4      468.42      470.49     10.55 o 
  -5   3   4       45.86       49.98      2.86 o 
  -4   3   4      155.02      146.88      4.04 o 
  -3   3   4      486.95      487.70     10.87 o 
  -2   3   4      112.32      131.17      6.28 o 
  -1   3   4        1.25       -0.38      1.95 o 
   0   3   4      347.52      375.16      9.56 o 
   1   3   4       36.37       37.53      4.36 o 
   2   3   4      261.05      263.06      8.99 o 
   3   3   4      660.08      618.46     13.68 o 
   4   3   4       57.69       50.82      5.67 o 
   5   3   4       20.88       31.98     13.09 o 
   6   3   4      252.95      246.32     10.80 o 
   7   3   4      104.68       89.98      8.29 o 
   8   3   4      215.69      207.97     11.34 o 
   9   3   4       52.21       47.33     11.89 o 
  10   3   4        3.86        6.16     10.26 o 
 -11   4   4       65.17       56.43      9.94 o 
 -10   4   4      100.17      106.52      9.68 o 
  -9   4   4        2.37        7.69      4.99 o 
  -8   4   4       75.79       92.93      6.53 o 
  -7   4   4      701.77      696.74     13.23 o 
  -6   4   4      569.76      551.63     12.78 o 
  -5   4   4       67.16       76.05      5.01 o 
  -4   4   4       99.05      102.85      5.26 o 
  -3   4   4      312.29      291.55      8.53 o 
  -2   4   4      679.10      690.26     11.27 o 
  -1   4   4      504.94      474.74      9.59 o 
   0   4   4       85.68       92.23      6.26 o 
   1   4   4       97.73      107.74      7.23 o 
   2   4   4       47.42       47.32      9.95 o 
   3   4   4      394.77      389.28     12.17 o 
   4   4   4      231.47      234.15     10.39 o 
   5   4   4       91.93      112.82      8.54 o 
   6   4   4        1.83       -0.71      4.74 o 
   7   4   4       64.47       70.77      8.07 o 
   8   4   4        7.30        4.00      9.08 o 
   9   4   4       29.56       49.78     13.20 o 
 -10   5   4        4.92       12.89     10.01 o 
  -9   5   4      100.69       97.31     14.17 o 
  -8   5   4      203.02      205.68     12.01 o 
  -7   5   4      177.13      201.03     11.73 o 
  -6   5   4      215.98      197.37     10.89 o 
  -5   5   4       88.89       87.57      8.16 o 
  -4   5   4      253.98      247.51      8.25 o 
  -3   5   4       83.75       79.43      7.15 o 
  -2   5   4        0.69       -1.89      3.99 o 
  -1   5   4      433.34      433.52     12.74 o 
   0   5   4      142.77      133.46      8.25 o 
   1   5   4       26.51       32.15      6.23 o 
   2   5   4      286.19      266.86     11.04 o 
   3   5   4      193.08      198.78     10.65 o 
   4   5   4       41.93       38.63      6.37 o 
   5   5   4      137.75      126.38     11.58 o 
   6   5   4        5.68        0.55      5.19 o 
   7   5   4        3.80       10.58      9.14 o 
   8   5   4       89.27       92.01     15.23 o 
  -9   6   4       29.66       33.17     11.74 o 
  -8   6   4       78.18       88.75     10.07 o 
  -7   6   4       80.54      102.15     10.14 o 
  -6   6   4      301.58      311.30     18.82 o 
  -5   6   4      317.69      312.79     13.89 o 
  -4   6   4      401.53      411.79     21.10 o 
  -3   6   4       16.26        5.74      5.17 o 
  -2   6   4       37.92       46.40     11.00 o 
  -1   6   4      142.65      140.38     10.64 o 
   0   6   4      108.73      105.61      8.27 o 
   1   6   4      130.52      122.38      8.89 o 
   2   6   4      111.35      101.24      8.47 o 
   3   6   4        8.35       14.48     11.99 o 
   4   6   4      151.75      146.91     10.27 o 
   5   6   4       11.61        9.17      6.21 o 
   6   6   4       36.85       38.76     10.31 o 
  -6   7   4       31.97        9.27      9.89 o 
  -5   7   4      131.45      114.58     16.06 o 
  -4   7   4       24.59       29.75     11.10 o 
  -3   7   4      101.77      100.57     14.52 o 
  -2   7   4       11.76        2.15      5.54 o 
  -1   7   4       75.95       63.81     12.91 o 
   0   7   4       99.20      109.04     14.73 o 
   1   7   4       61.79       57.81     12.22 o 
   2   7   4       52.37       48.80     12.87 o 
   3   7   4       10.84       11.93     10.81 o 
   4   7   4       17.60        7.23     10.11 o 
  -3  -6   5      559.76      577.85     23.52 o 
  -2  -6   5      215.76      234.05     16.11 o 
  -1  -6   5      155.00      164.09     14.52 o 
   0  -6   5        9.04       16.82      8.23 o 
   1  -6   5      197.38      243.50     16.99 o 
   2  -6   5       62.17       74.26     12.03 o 
   3  -6   5       75.48       68.43     12.63 o 
   4  -6   5       56.10       57.34     12.66 o 
   5  -6   5      117.40      137.31     16.90 o 
   6  -6   5       52.65       54.78     14.40 o 
  -9  -5   5       12.98       20.12     10.30 o 
  -8  -5   5       76.68       76.57     12.12 o 
  -2  -5   5      466.73      464.95     19.64 o 
  -1  -5   5       98.87      109.91     11.42 o 
   0  -5   5      142.80      160.13     13.74 o 
   1  -5   5      136.74      146.39     13.65 o 
   2  -5   5       53.49       50.55      9.66 o 
   3  -5   5        0.21       -2.67      6.95 o 
   4  -5   5      177.00      168.02     16.06 o 
   5  -5   5       29.00       29.87     10.95 o 
   6  -5   5       31.72       21.32     10.89 o 
   7  -5   5       66.18       48.21     13.51 o 
 -10  -4   5       15.67       28.43      9.78 o 
  -9  -4   5       31.62       29.17      9.66 o 
  -8  -4   5        8.23        5.74      7.53 o 
  -1  -4   5     1171.26     1098.30     27.47 o 
   0  -4   5      295.87      280.89     14.91 o 
   1  -4   5      202.27      222.33     14.62 o 
   2  -4   5        5.66       10.91      6.37 o 
   3  -4   5        2.32        4.72      6.83 o 
   4  -4   5       79.64       84.64     11.86 o 
   5  -4   5      378.08      382.10     21.10 o 
   6  -4   5      187.56      222.91     18.06 o 
   7  -4   5        9.21       12.71      9.97 o 
   8  -4   5       99.83       99.88     16.17 o 
 -11  -3   5       43.90       39.58     10.10 o 
 -10  -3   5      155.06      167.45     14.75 o 
  -9  -3   5        3.03       -2.93      6.55 o 
  -8  -3   5       81.79       79.24     10.58 o 
  -7  -3   5       28.18       37.77      8.49 o 
  -1  -3   5       66.64       86.69      8.67 o 
   0  -3   5      272.32      276.65     13.59 o 
   1  -3   5      236.39      240.03      6.37 o 
   2  -3   5        2.98        2.84      2.79 o 
   3  -3   5      172.45      174.69      7.79 o 
   4  -3   5       60.41       60.14      5.99 o 
   5  -3   5      108.00      103.93      8.35 o 
   6  -3   5       79.70       75.99      7.71 o 
   7  -3   5       32.80       35.95      6.70 o 
   8  -3   5        6.75       -0.46      6.02 o 
   9  -3   5       14.70       21.81     10.39 o 
 -11  -2   5       59.07       69.44     11.19 o 
 -10  -2   5       25.00       26.69      8.44 o 
  -9  -2   5      351.02      364.54     17.36 o 
  -8  -2   5       42.11       31.49      7.95 o 
  -7  -2   5      505.32      506.70     18.02 o 
  -6  -2   5      724.46      727.77     20.62 o 
  -5  -2   5      179.93      171.27     10.51 o 
   0  -2   5     1125.47     1153.52     13.32 o 
   1  -2   5       64.45       66.93      4.27 o 
   2  -2   5      419.26      442.77     10.09 o 
   3  -2   5      185.68      191.18      7.77 o 
   4  -2   5       48.74       64.27      7.57 o 
   5  -2   5      531.49      524.80     14.02 o 
   6  -2   5       56.04       48.77      8.81 o 
   7  -2   5      117.20      109.67      9.06 o 
   8  -2   5       17.31        5.95      8.43 o 
   9  -2   5       47.24       54.51     12.03 o 
  10  -2   5       44.83       53.67     13.27 o 
 -13  -1   5        7.20       14.92     11.24 o 
 -12  -1   5       24.39       32.09      9.35 o 
 -11  -1   5        9.21        4.33      7.33 o 
 -10  -1   5       60.94       53.49      9.47 o 
  -9  -1   5       68.95       60.37      9.24 o 
  -8  -1   5      656.79      645.04     20.73 o 
  -7  -1   5      782.77      793.62     21.79 o 
  -6  -1   5      541.77      521.19     16.95 o 
  -5  -1   5      153.58      139.05      9.38 o 
  -4  -1   5     1106.11     1170.81     22.87 o 
  -1  -1   5       67.46       70.14      4.88 o 
   0  -1   5      388.41      422.02      8.41 o 
   1  -1   5      503.51      518.61     10.13 o 
   2  -1   5      236.09      223.52     18.04 o 
   3  -1   5      313.31      325.82     23.37 o 
   4  -1   5      105.96       96.54      7.33 o 
   5  -1   5       35.64       33.44      5.33 o 
   6  -1   5       48.31       48.85      6.62 o 
   7  -1   5      230.53      242.88     11.73 o 
   8  -1   5       44.07       43.01     10.07 o 
   9  -1   5        1.50       -9.88      7.82 o 
  10  -1   5      153.02      138.14     16.40 o 
 -13   0   5       72.47       71.86     12.22 o 
 -12   0   5        3.46        5.84      5.75 o 
 -11   0   5       29.73       33.64      9.27 o 
 -10   0   5        4.92       12.29      6.79 o 
  -9   0   5        0.26       -4.51      4.94 o 
  -8   0   5        0.47        4.09      5.08 o 
  -7   0   5      188.31      201.92     11.59 o 
  -6   0   5        2.59       -0.60      3.58 o 
  -5   0   5      481.02      512.85      8.01 o 
  -4   0   5     2179.88     2227.02     19.47 o 
  -3   0   5      568.92      544.18      9.38 o 
  -2   0   5     1154.22     1152.16     12.69 o 
  -1   0   5      120.44      114.76      5.76 o 
   0   0   5      162.60      107.18      6.75 o 
   1   0   5      395.08      392.03      8.95 o 
   2   0   5      760.05      710.63     12.71 o 
   3   0   5     1141.06     1089.68     19.32 o 
   4   0   5       51.71       37.69      4.88 o 
   5   0   5       95.45      104.10      7.41 o 
   6   0   5        0.04       13.17      6.69 o 
   7   0   5        5.54       -1.30      6.53 o 
   8   0   5      287.77      249.76     17.51 o 
   9   0   5      127.24      100.27     13.68 o 
  10   0   5       16.33       17.22     10.34 o 
 -13   1   5        6.78        5.49     13.53 o 
 -12   1   5       25.67       20.40      6.88 o 
 -11   1   5        9.93       10.11      5.73 o 
 -10   1   5       58.32       59.93      7.22 o 
  -9   1   5       70.97       62.73      9.47 o 
  -8   1   5      643.62      605.43     20.53 o 
  -7   1   5      780.92      783.97     22.19 o 
  -6   1   5      543.75      566.96     10.82 o 
  -5   1   5      155.83      151.79      6.08 o 
  -4   1   5     1122.47     1218.93     15.01 o 
  -3   1   5       67.62       76.48      4.30 o 
  -2   1   5      530.09      536.80      7.64 o 
  -1   1   5       68.39       75.17      4.49 o 
   0   1   5      393.83      416.04      5.47 o 
   1   1   5      504.24      501.97      8.33 o 
   2   1   5      232.87      229.41      8.52 o 
   3   1   5      306.37      321.36      9.33 o 
   4   1   5      111.60       71.93     26.35 o 
   5   1   5       35.16       33.97      7.47 o 
   6   1   5       47.46       54.49      9.63 o 
   7   1   5      228.08      228.43     16.50 o 
   8   1   5       44.76       48.85     11.08 o 
   9   1   5        1.49        5.68      8.82 o 
  10   1   5      154.44      140.52     11.47 o 
 -13   2   5       14.35       10.31      7.11 o 
 -12   2   5       67.29       63.05     19.43 o 
 -11   2   5       58.73       51.64     15.54 o 
 -10   2   5       26.03       24.81     10.49 o 
  -9   2   5      355.93      364.18     12.72 o 
  -8   2   5       42.68       46.70      5.79 o 
  -7   2   5      502.58      522.92     10.08 o 
  -6   2   5      711.80      712.55     13.69 o 
  -5   2   5      175.82      184.49     10.23 o 
  -4   2   5      319.77      322.94     16.90 o 
  -3   2   5     1628.65     1645.44     19.38 o 
  -2   2   5      645.14      658.39     10.60 o 
  -1   2   5     1178.15     1231.77     12.82 o 
   0   2   5     1109.81     1132.01      9.48 o 
   1   2   5       68.54       70.41      2.72 o 
   2   2   5      415.31      403.87     14.08 o 
   3   2   5      180.57      184.16     12.34 o 
   4   2   5       51.14       49.48      7.45 o 
   5   2   5      534.95      519.53     13.92 o 
   6   2   5       52.12       49.55      6.51 o 
   7   2   5      116.28      100.15     13.38 o 
   8   2   5       18.10       26.86      6.75 o 
   9   2   5       48.88       42.59      7.99 o 
  10   2   5       46.16       61.39     14.11 o 
 -12   3   5      119.97      111.96     13.33 o 
 -11   3   5       46.07       62.59     20.56 o 
 -10   3   5      160.54      156.38     10.35 o 
  -9   3   5        2.90        1.45      4.47 o 
  -8   3   5       84.34       69.14      5.41 o 
  -7   3   5       26.08       17.52      7.77 o 
  -6   3   5      861.23      845.87     12.68 o 
  -5   3   5     1050.62     1022.84     13.02 o 
  -4   3   5     1613.24     1653.85     15.68 o 
  -3   3   5      284.48      294.08     14.95 o 
  -2   3   5      204.74      223.88      6.46 o 
  -1   3   5       68.54       84.09      4.95 o 
   0   3   5      274.39      286.32      7.51 o 
   1   3   5      226.49      225.51      8.66 o 
   2   3   5        3.46        7.98      4.27 o 
   3   3   5      175.89      166.73     14.74 o 
   4   3   5       57.06       56.28      6.31 o 
   5   3   5      106.87       96.01     10.75 o 
   6   3   5       78.79       82.88     15.41 o 
   7   3   5       32.17       23.93      6.39 o 
   8   3   5        6.39        2.85      5.75 o 
   9   3   5       14.50       14.19     10.21 o 
 -11   4   5        4.15        5.98      9.32 o 
 -10   4   5       14.40       13.66      9.35 o 
  -9   4   5       31.52       45.37     10.63 o 
  -8   4   5        8.79        7.01      7.78 o 
  -7   4   5       53.70       52.16      6.83 o 
  -6   4   5       63.67       69.72      7.03 o 
  -5   4   5       66.44       70.92     14.48 o 
  -4   4   5        1.84        4.30      3.89 o 
  -3   4   5      360.58      382.62     18.81 o 
  -2   4   5      637.54      652.21     14.31 o 
  -1   4   5     1170.76     1095.89     14.83 o 
   0   4   5      291.46      300.02     10.44 o 
   1   4   5      197.58      182.92      8.90 o 
   2   4   5        5.34        1.87      4.08 o 
   3   4   5        2.25       -2.84      3.77 o 
   4   4   5       85.11       70.46      7.21 o 
   5   4   5      373.92      389.69     20.15 o 
   6   4   5      187.60      195.19     11.25 o 
   7   4   5        8.64        4.21      5.61 o 
   8   4   5       99.15       85.85      9.51 o 
 -10   5   5       34.61       16.74     10.81 o 
  -9   5   5       11.76       13.26      7.84 o 
  -8   5   5       74.24       52.71     17.29 o 
  -7   5   5       11.83        0.58      4.91 o 
  -6   5   5      179.97      176.92     10.59 o 
  -5   5   5      634.21      634.47     17.06 o 
  -4   5   5      664.09      616.92     16.40 o 
  -3   5   5      204.08      201.05     10.04 o 
  -2   5   5      463.40      476.84     13.83 o 
  -1   5   5       97.95       88.88      7.43 o 
   0   5   5      144.85      136.93     13.07 o 
   1   5   5      140.90      128.14      8.65 o 
   2   5   5       54.67       52.32      6.72 o 
   3   5   5        0.28        4.45      7.18 o 
   4   5   5      175.45      172.05     10.48 o 
   5   5   5       30.01       23.79     10.61 o 
   6   5   5       32.55       46.52     13.96 o 
   7   5   5       65.63       63.54      9.05 o 
  -9   6   5        5.42        2.27      8.84 o 
  -8   6   5        2.00       -0.75      6.08 o 
  -7   6   5      112.44      108.93     11.72 o 
  -6   6   5      173.40      182.39     17.94 o 
  -5   6   5       33.11       36.12     14.29 o 
  -4   6   5      273.54      292.14     18.95 o 
  -3   6   5      557.71      476.84     22.74 o 
  -2   6   5      212.55      183.37     16.31 o 
  -1   6   5      155.02      148.78     15.32 o 
   0   6   5        9.25        3.13      4.81 o 
   1   6   5      192.26      215.88     11.13 o 
   2   6   5       64.59       69.23      7.93 o 
   3   6   5       76.48       82.13      8.76 o 
   4   6   5       57.57       57.00      8.74 o 
   5   6   5      119.33      132.57     10.89 o 
   6   6   5       51.75       52.32      8.79 o 
  -6   7   5       73.50       89.75     15.22 o 
  -5   7   5       25.61       21.62     11.07 o 
  -4   7   5       81.17       59.67     12.78 o 
  -3   7   5      111.95      135.45     16.24 o 
  -2   7   5       74.35       59.72     13.10 o 
  -1   7   5       12.36        9.77      9.36 o 
   0   7   5      114.84      109.73     15.47 o 
   1   7   5       22.87        7.74     10.26 o 
   2   7   5        8.27        1.13      9.65 o 
   3   7   5       45.38       67.78     14.11 o 
  -3  -6   6       65.11       67.68     11.36 o 
  -2  -6   6       77.43       62.03     11.09 o 
  -1  -6   6       11.23       11.13      7.81 o 
   0  -6   6       38.01       52.44     11.18 o 
   1  -6   6      119.06      158.28     15.45 o 
   2  -6   6      120.89      115.70     14.40 o 
   3  -6   6      166.84      180.58     17.66 o 
   4  -6   6       15.16        7.35     10.37 o 
   5  -6   6       16.40       20.85     12.12 o 
  -9  -5   6      121.73      127.39     15.59 o 
  -8  -5   6       37.76       44.00     11.21 o 
  -2  -5   6      265.07      261.87     16.50 o 
  -1  -5   6      613.46      628.49     23.82 o 
   0  -5   6      445.55      486.71     21.99 o 
   1  -5   6      173.77      200.58     15.98 o 
   2  -5   6      131.43      138.79     14.27 o 
   3  -5   6       54.75       73.37     11.93 o 
   4  -5   6       19.60       24.08     10.05 o 
   5  -5   6       11.63        3.86      9.93 o 
   6  -5   6        5.27       -6.53      9.47 o 
   7  -5   6       42.30       43.07     13.31 o 
 -10  -4   6        5.95        3.48      8.49 o 
  -9  -4   6       53.80       60.80     11.42 o 
  -8  -4   6      320.03      326.63     18.51 o 
  -1  -4   6       75.28       87.84     10.21 o 
   0  -4   6      867.94      855.56     26.03 o 
   1  -4   6     1141.06     1207.98     31.89 o 
   2  -4   6      254.34      256.88     16.41 o 
   3  -4   6        8.34       14.81      7.84 o 
   4  -4   6        8.70       -4.06      6.86 o 
   5  -4   6       38.34       44.11     11.21 o 
   6  -4   6       87.73       73.35     13.43 o 
   7  -4   6       25.41       27.03     11.10 o 
   8  -4   6       41.50       45.91     14.24 o 
 -11  -3   6       71.61       79.27     12.50 o 
 -10  -3   6      347.87      353.25     19.19 o 
  -9  -3   6      154.39      159.94     14.58 o 
  -8  -3   6       84.11       81.11     11.08 o 
  -7  -3   6       86.11       93.70     11.32 o 
  -1  -3   6     1002.74     1102.22     26.94 o 
   0  -3   6      648.07      668.36     21.37 o 
   1  -3   6      417.51      437.40      9.14 o 
   2  -3   6      304.57      302.72      8.99 o 
   3  -3   6      372.11      391.03     11.26 o 
   4  -3   6       27.19       32.64      5.44 o 
   5  -3   6      170.69      198.25     10.22 o 
   6  -3   6       15.18       11.80      5.70 o 
   7  -3   6       77.45       84.17      8.93 o 
   8  -3   6       42.19       26.05     11.70 o 
 -12  -2   6       58.48       40.56     10.56 o 
 -11  -2   6       15.52       30.33      9.51 o 
 -10  -2   6      157.43      168.20     14.50 o 
  -9  -2   6      129.23      162.89     13.70 o 
  -8  -2   6       24.35       31.82      8.44 o 
  -7  -2   6       19.84       22.46      6.98 o 
  -6  -2   6       65.88       69.98      8.67 o 
  -5  -2   6      175.64      155.06     10.53 o 
  -1  -2   6       13.57        7.89      3.33 o 
   0  -2   6      283.93      269.26      7.11 o 
   1  -2   6      492.15      540.55     10.77 o 
   2  -2   6       86.99       84.20      5.84 o 
   3  -2   6      145.41      153.86      7.81 o 
   4  -2   6      585.79      581.19     14.31 o 
   5  -2   6      200.61      203.14     10.13 o 
   6  -2   6      152.43      147.42     21.66 o 
   7  -2   6      115.17      108.42     12.50 o 
   8  -2   6       12.48       13.38      8.85 o 
   9  -2   6       39.56       50.37     11.98 o 
 -13  -1   6      170.12      173.54     16.67 o 
 -12  -1   6       26.71       31.89      9.73 o 
 -11  -1   6       13.76       15.04      8.37 o 
 -10  -1   6      126.24      142.85     13.09 o 
  -9  -1   6        4.17        8.77      6.63 o 
  -8  -1   6      104.37      101.88     10.66 o 
  -7  -1   6      334.37      334.92     15.06 o 
  -6  -1   6      359.36      344.56     14.54 o 
  -5  -1   6     1265.06     1303.20     26.13 o 
  -4  -1   6      229.64      251.74      7.67 o 
  -1  -1   6     3461.05     3524.77     51.99 o 
   0  -1   6      458.08      452.77      9.63 o 
   1  -1   6     1015.70     1061.02     15.57 o 
   2  -1   6      178.69      183.45      7.43 o 
   3  -1   6      352.21      371.78     12.76 o 
   4  -1   6      147.49      154.17      8.37 o 
   5  -1   6      645.23      664.03     16.07 o 
   6  -1   6       36.34       42.10      8.37 o 
   7  -1   6       79.08       79.95      8.33 o 
   8  -1   6        2.60        0.51      7.81 o 
   9  -1   6       40.28       36.01     11.51 o 
  10  -1   6        0.79      -14.57      9.72 o 
 -13   0   6        0.58        7.79      6.62 o 
 -12   0   6      235.37      240.54     17.48 o 
 -11   0   6       73.77       78.82     11.63 o 
 -10   0   6        3.00        7.16      6.66 o 
  -9   0   6      131.59      157.16     13.05 o 
  -8   0   6      226.72      246.60     13.84 o 
  -7   0   6       21.60       26.46      6.61 o 
  -6   0   6      513.74      496.51      8.44 o 
  -5   0   6      256.28      263.11     14.13 o 
  -4   0   6     1035.01     1151.98     14.24 o 
  -3   0   6     1992.29     2126.35     20.23 o 
  -2   0   6      867.68      904.68     10.04 o 
  -1   0   6      218.97      253.41      6.93 o 
   0   0   6      226.49      220.61     33.01 o 
   1   0   6        0.53        0.24      2.83 o 
   2   0   6        3.28        0.84      2.85 o 
   3   0   6      874.77      879.34     16.05 o 
   4   0   6     1426.93     1367.88     30.48 o 
   5   0   6       12.44        5.37      4.55 o 
   6   0   6       46.87       42.51      6.69 o 
   7   0   6       41.82       43.59      9.92 o 
   8   0   6       32.83       25.21      9.28 o 
   9   0   6      143.41      162.51     16.89 o 
  10   0   6       73.59       74.80     14.73 o 
 -13   1   6      169.24      153.55     27.93 o 
 -12   1   6       25.18       25.06      7.06 o 
 -11   1   6       12.91       12.18      5.84 o 
 -10   1   6      130.27      123.40     12.81 o 
  -9   1   6        4.90        6.90      6.37 o 
  -8   1   6      102.59      125.19     11.61 o 
  -7   1   6      327.56      330.36     13.98 o 
  -6   1   6      375.04      370.64      9.02 o 
  -5   1   6     1263.31     1283.72     16.37 o 
  -4   1   6      230.45      250.91      7.22 o 
  -3   1   6      634.31      697.61     11.33 o 
  -2   1   6     1353.00     1367.90     15.85 o 
  -1   1   6     3490.88     3571.68     21.06 o 
   0   1   6      455.87      424.51      6.03 o 
   1   1   6     1026.04     1072.00     12.80 o 
   2   1   6      177.61      185.20      6.13 o 
   3   1   6      347.29      349.24     17.99 o 
   4   1   6      154.45      150.68     11.93 o 
   5   1   6      635.90      607.81     22.27 o 
   6   1   6       38.89       26.28      8.42 o 
   7   1   6       79.96       66.71     11.38 o 
   8   1   6        2.28       -0.38      7.63 o 
   9   1   6       39.55       44.21      8.42 o 
  10   1   6        0.55        2.13      6.97 o 
 -13   2   6       17.60       20.41      7.69 o 
 -12   2   6       58.80       69.45      9.00 o 
 -11   2   6       15.57       22.69     12.66 o 
 -10   2   6      158.04      171.46     14.30 o 
  -9   2   6      125.44      132.30      8.80 o 
  -8   2   6       22.02       24.33      4.96 o 
  -7   2   6       19.56       18.44      4.93 o 
  -6   2   6       60.27       51.83      4.98 o 
  -5   2   6      177.02      180.47      7.34 o 
  -4   2   6      331.07      351.43      9.25 o 
  -3   2   6       19.31       27.47      3.59 o 
  -2   2   6      166.98      180.86      5.63 o 
  -1   2   6       13.88       12.48      1.81 o 
   0   2   6      291.91      281.07      4.99 o 
   1   2   6      509.96      544.00      8.98 o 
   2   2   6       86.62       82.38      4.56 o 
   3   2   6      141.67      131.44      7.49 o 
   4   2   6      585.40      544.39     14.22 o 
   5   2   6      196.43      181.80      9.83 o 
   6   2   6      146.44      136.12     13.27 o 
   7   2   6      115.48      110.38      9.25 o 
   8   2   6       12.90       11.36      6.67 o 
   9   2   6       38.65       30.39      7.76 o 
 -12   3   6       27.62       18.17      7.19 o 
 -11   3   6       75.87       61.20      8.25 o 
 -10   3   6      345.59      367.89     14.00 o 
  -9   3   6      150.14      147.36      7.52 o 
  -8   3   6       86.11       82.61      5.73 o 
  -7   3   6       88.42       83.99     10.97 o 
  -6   3   6       49.40       43.04      5.01 o 
  -5   3   6      212.02      209.00      6.38 o 
  -4   3   6      661.65      612.70     13.31 o 
  -3   3   6      305.10      289.64      9.18 o 
  -2   3   6      506.84      556.46      9.91 o 
  -1   3   6      995.46     1023.04     13.23 o 
   0   3   6      646.53      629.71     10.01 o 
   1   3   6      418.00      420.05     11.85 o 
   2   3   6      303.48      294.13     19.25 o 
   3   3   6      359.53      348.14     11.88 o 
   4   3   6       27.87       21.33      8.44 o 
   5   3   6      170.91      160.39      9.99 o 
   6   3   6       15.46        4.61      8.37 o 
   7   3   6       78.15       60.99      8.27 o 
   8   3   6       42.88       47.36      9.52 o 
   9   3   6       34.90       37.98     12.10 o 
 -11   4   6       10.73       18.13     10.40 o 
 -10   4   6        6.49       -3.55      7.40 o 
  -9   4   6       56.72       66.59      7.94 o 
  -8   4   6      321.20      310.69     12.63 o 
  -7   4   6       63.72       63.80      9.16 o 
  -6   4   6      120.03      119.69      8.48 o 
  -5   4   6       77.14       63.23     16.15 o 
  -4   4   6       70.98       70.28      6.59 o 
  -3   4   6     1030.63     1015.76     18.50 o 
  -2   4   6      759.35      756.55     12.88 o 
  -1   4   6       73.30       85.41      9.58 o 
   0   4   6      872.30      883.27     17.83 o 
   1   4   6     1146.10     1128.82     20.61 o 
   2   4   6      251.25      232.33     10.61 o 
   3   4   6        9.06       16.87      5.08 o 
   4   4   6        8.37        3.64      5.14 o 
   5   4   6       36.60       44.43      7.10 o 
   6   4   6       87.95       86.64      9.15 o 
   7   4   6       26.12       31.87      7.56 o 
   8   4   6       41.85       37.89      8.35 o 
 -10   5   6       86.32       93.89     14.89 o 
  -9   5   6      121.23      101.65      9.99 o 
  -8   5   6       36.60       35.23      7.15 o 
  -7   5   6       29.55       24.92      6.40 o 
  -6   5   6      125.14      101.37      8.83 o 
  -5   5   6      112.93      101.03      8.70 o 
  -4   5   6       35.28       31.62      6.36 o 
  -3   5   6      165.12      161.19      9.59 o 
  -2   5   6      265.56      257.32     10.87 o 
  -1   5   6      624.13      597.72     15.87 o 
   0   5   6      445.25      425.79     13.86 o 
   1   5   6      175.51      172.66     10.23 o 
   2   5   6      138.42      131.59      9.34 o 
   3   5   6       51.19       49.88      7.31 o 
   4   5   6       18.30       12.60      6.69 o 
   5   5   6       10.17        3.07      5.80 o 
   6   5   6        4.97       -0.89      6.19 o 
   7   5   6       42.71       36.62      8.64 o 
  -8   6   6       84.42       83.72      9.79 o 
  -7   6   6        1.40       -2.29      5.69 o 
  -6   6   6      177.27      161.43     15.19 o 
  -5   6   6       22.57       26.76      6.66 o 
  -4   6   6        2.14       -0.85      5.37 o 
  -3   6   6       60.61       80.22     13.09 o 
  -2   6   6       73.71       55.85     11.47 o 
  -1   6   6       11.00       12.47      8.81 o 
   0   6   6       35.70       42.23      6.81 o 
   1   6   6      114.80      138.90     10.02 o 
   2   6   6      119.96      140.40     18.57 o 
   3   6   6      166.50      176.68     11.79 o 
   4   6   6       15.69       14.81      6.80 o 
   5   6   6       15.31       19.77     10.29 o 
  -5   7   6       36.23       41.55     12.12 o 
  -4   7   6       66.73       72.47     14.20 o 
  -3   7   6       26.99       25.76     11.17 o 
  -2   7   6       76.87       56.35     13.32 o 
   0   7   6      106.87       70.95     14.35 o 
   1   7   6       30.69       43.36     12.47 o 
   2   7   6       54.56       54.08     13.28 o 
  -3  -6   7        9.26       -0.64      7.09 o 
  -2  -6   7       94.80       87.70     12.95 o 
  -1  -6   7       11.78        6.14      8.53 o 
   0  -6   7       84.88       88.19     13.85 o 
   1  -6   7      220.06      233.22     18.45 o 
   2  -6   7       94.46      111.41     14.87 o 
   3  -6   7       35.66       47.92     12.85 o 
   4  -6   7      188.70      194.10     20.03 o 
 -10  -5   7       31.56       18.78     11.18 o 
  -9  -5   7       51.45       74.62     13.52 o 
  -8  -5   7       34.46       33.59     10.94 o 
  -3  -5   7      505.67      526.68     22.88 o 
  -2  -5   7        6.48        4.10      6.77 o 
  -1  -5   7       64.87       67.36     11.12 o 
   0  -5   7       42.43       47.73     10.34 o 
   1  -5   7      132.31      144.96     15.10 o 
   2  -5   7      370.54      411.29     22.08 o 
   3  -5   7      626.41      687.29     28.55 o 
   4  -5   7      117.22      136.93     16.45 o 
   5  -5   7       23.36       28.29     11.88 o 
   6  -5   7        3.65        4.57     11.18 o 
 -11  -4   7        1.11        8.18      9.68 o 
 -10  -4   7        5.99        8.20      8.88 o 
  -9  -4   7       66.64       63.69     12.21 o 
  -8  -4   7      141.74      140.76     15.00 o 
  -2  -4   7      357.36      338.22     17.55 o 
  -1  -4   7      279.52      282.30     16.59 o 
   0  -4   7      131.62      115.08     12.45 o 
   1  -4   7      123.33      120.87     12.86 o 
   2  -4   7       46.18       45.65     10.10 o 
   3  -4   7      156.91      152.11     15.05 o 
   4  -4   7       48.50       63.68     12.12 o 
   5  -4   7       17.21       21.04     10.47 o 
   6  -4   7      110.80       99.12     15.50 o 
   7  -4   7       46.38       30.14     11.98 o 
 -12  -3   7       22.38       22.07     10.67 o 
 -11  -3   7       40.55       27.15      9.79 o 
 -10  -3   7       96.93       84.50     12.82 o 
  -9  -3   7      210.11      199.72     15.23 o 
  -8  -3   7       38.78       32.00      9.14 o 
  -7  -3   7       27.22       29.66      8.74 o 
  -1  -3   7       18.27       23.46      6.89 o 
   0  -3   7       38.23       40.05      8.11 o 
   1  -3   7      173.13      170.19     13.63 o 
   2  -3   7      581.12      593.39     22.93 o 
   3  -3   7     1292.90     1339.59     35.48 o 
   4  -3   7      263.37      284.18     18.53 o 
   5  -3   7       18.64       19.47      9.40 o 
   6  -3   7       12.16        2.15      8.30 o 
   7  -3   7        0.55      -11.80      7.87 o 
   8  -3   7       15.23        8.99     10.58 o 
 -13  -2   7       67.87       70.44     13.66 o 
 -12  -2   7      149.96      157.85     15.57 o 
 -11  -2   7       47.77       45.33     10.40 o 
 -10  -2   7      285.66      285.70     17.55 o 
  -9  -2   7       29.96       25.67      8.43 o 
  -8  -2   7      517.79      551.55     21.29 o 
  -7  -2   7      263.65      244.21     14.29 o 
  -6  -2   7       31.82       33.30      7.67 o 
  -5  -2   7       92.41       86.59      8.98 o 
  -1  -2   7       23.37       24.90      3.25 o 
   0  -2   7       91.85      102.02      5.64 o 
   1  -2   7     1119.68     1178.88     17.34 o 
   2  -2   7      179.40      184.48      9.95 o 
   3  -2   7      151.95      165.03     12.29 o 
   4  -2   7      534.54      535.70     16.71 o 
   5  -2   7      167.71      161.90      9.81 o 
   6  -2   7      110.41      105.12      9.04 o 
   7  -2   7      135.77      141.30     16.59 o 
   8  -2   7      193.70      179.60     17.10 o 
   9  -2   7        2.62       13.10     10.56 o 
 -13  -1   7       40.54       46.64     11.79 o 
 -12  -1   7      124.25      117.95     13.94 o 
 -11  -1   7      345.73      321.16     18.34 o 
 -10  -1   7        9.18        1.15      6.62 o 
  -9  -1   7      344.55      329.17     17.08 o 
  -8  -1   7       19.82       25.82      7.40 o 
  -7  -1   7      136.55      142.47     11.42 o 
  -6  -1   7      314.05      326.98     14.62 o 
  -5  -1   7     1198.79     1189.18     25.84 o 
  -4  -1   7      312.71      332.47      7.22 o 
  -3  -1   7      481.65      485.86     15.03 o 
  -1  -1   7      950.08      955.20     14.44 o 
   0  -1   7      530.41      509.39     10.91 o 
   1  -1   7      557.02      600.91     12.53 o 
   2  -1   7        4.15        4.74      3.39 o 
   3  -1   7      214.38      212.34     18.63 o 
   4  -1   7      131.31      133.08     15.60 o 
   5  -1   7      569.70      532.52     15.26 o 
   6  -1   7      439.77      445.35     22.55 o 
   7  -1   7       97.17       90.97     19.08 o 
   8  -1   7       54.57       51.92     11.73 o 
   9  -1   7       52.54       73.10     13.84 o 
 -13   0   7        1.97        4.70      8.69 o 
 -12   0   7       14.92       23.21      9.41 o 
 -11   0   7      510.95      553.05     23.70 o 
 -10   0   7      899.47      901.78     28.09 o 
  -9   0   7        1.87        0.71      5.68 o 
  -8   0   7       14.01        9.55      6.27 o 
  -7   0   7       48.19       51.30      7.95 o 
  -6   0   7      176.67      176.33      5.86 o 
  -5   0   7      132.96      127.95      5.16 o 
  -4   0   7      736.17      686.02     10.82 o 
  -3   0   7      196.17      196.68      6.39 o 
  -2   0   7       26.38       45.15      3.25 o 
  -1   0   7      752.11      838.47     12.78 o 
   0   0   7       99.04      113.23     10.51 o 
   1   0   7      599.58      597.86     12.50 o 
   2   0   7      868.08      931.38     18.45 o 
   3   0   7      227.07      230.37      9.45 o 
   4   0   7       64.43       65.62      6.51 o 
   5   0   7      306.17      278.60     11.49 o 
   6   0   7       84.32       87.65      8.35 o 
   7   0   7        3.82       13.91      8.04 o 
   8   0   7        6.64       14.77      9.38 o 
   9   0   7       71.43       68.79     13.79 o 
 -13   1   7       41.00       28.47     12.12 o 
 -12   1   7      128.75      115.90     12.44 o 
 -11   1   7      343.20      367.97     20.14 o 
 -10   1   7        9.15        9.13      7.09 o 
  -9   1   7      344.10      357.44     18.13 o 
  -8   1   7       21.21       20.62      7.26 o 
  -7   1   7      140.99      138.43      6.53 o 
  -6   1   7      311.35      307.47      8.65 o 
  -5   1   7     1180.68     1164.43     16.00 o 
  -4   1   7      312.45      331.69      8.47 o 
  -3   1   7      482.76      490.34     20.30 o 
  -2   1   7       69.72       84.21      6.49 o 
  -1   1   7      937.40      939.43     11.97 o 
   0   1   7      523.12      496.54      6.96 o 
   1   1   7      575.59      584.46     10.03 o 
   2   1   7        3.61        5.38      2.75 o 
   3   1   7      217.51      213.08      7.42 o 
   4   1   7      134.77      122.77     11.74 o 
   5   1   7      558.63      514.49     15.00 o 
   6   1   7      438.51      461.87     21.91 o 
   7   1   7       95.72       91.24     13.35 o 
   8   1   7       53.07       58.95      8.49 o 
   9   1   7       50.96       63.33      9.52 o 
 -13   2   7       68.99       70.63      9.93 o 
 -12   2   7      147.68      132.50     26.05 o 
 -11   2   7       49.19       60.69      7.98 o 
 -10   2   7      284.51      288.13     12.57 o 
  -9   2   7       32.48       28.88      8.24 o 
  -8   2   7      515.11      512.67     12.96 o 
  -7   2   7      265.82      250.13     11.69 o 
  -6   2   7       31.21       34.60      4.68 o 
  -5   2   7       89.62       82.55     10.47 o 
  -4   2   7      883.68      879.85     14.88 o 
  -3   2   7       90.32       90.77      5.54 o 
  -2   2   7      668.82      687.22      8.30 o 
  -1   2   7       21.58       23.34      2.26 o 
   0   2   7       92.10      101.05      3.59 o 
   1   2   7     1108.64     1131.12     14.67 o 
   2   2   7      176.86      175.31      6.83 o 
   3   2   7      152.64      165.59      8.82 o 
   4   2   7      532.26      508.37     14.47 o 
   5   2   7      165.04      167.91     10.06 o 
   6   2   7      111.09      108.83      9.22 o 
   7   2   7      134.65      138.34     10.60 o 
   8   2   7      193.01      195.42     12.68 o 
   9   2   7        2.73       16.95      7.56 o 
 -12   3   7       21.17       25.61     16.63 o 
 -11   3   7       40.74       48.42      7.62 o 
 -10   3   7       98.72       89.04     19.96 o 
  -9   3   7      211.44      211.63     18.86 o 
  -8   3   7       39.65       35.26      4.56 o 
  -7   3   7       26.26       26.37      5.79 o 
  -6   3   7       22.92       21.86      3.51 o 
  -5   3   7       98.49      110.35      7.21 o 
  -4   3   7      183.85      176.17      7.96 o 
  -3   3   7      361.62      365.45     19.55 o 
  -2   3   7      316.30      315.49      7.95 o 
  -1   3   7       17.99       30.15      3.42 o 
   0   3   7       40.35       41.85      3.58 o 
   1   3   7      175.29      177.43      8.98 o 
   2   3   7      591.47      598.21     15.21 o 
   3   3   7     1301.42     1288.58     22.78 o 
   4   3   7      264.29      241.89     14.77 o 
   5   3   7       17.75       20.00      6.03 o 
   6   3   7       12.39        9.49      8.02 o 
   7   3   7        0.69        5.43      6.25 o 
   8   3   7       13.35        9.07      7.31 o 
 -11   4   7        1.20      -11.12      7.69 o 
 -10   4   7        5.99        7.30      5.88 o 
  -9   4   7       67.13       61.83     14.55 o 
  -8   4   7      144.97      145.70      9.97 o 
  -7   4   7      189.06      207.35     10.46 o 
  -6   4   7       73.89       75.82      7.42 o 
  -5   4   7      103.92       98.34      8.24 o 
  -4   4   7       96.85      112.62      7.83 o 
  -3   4   7       56.49       50.92      5.90 o 
  -2   4   7      343.37      331.04      9.03 o 
  -1   4   7      280.15      288.05     11.18 o 
   0   4   7      131.94      149.57      8.97 o 
   1   4   7      125.51      142.09      9.18 o 
   2   4   7       42.64       43.21      6.41 o 
   3   4   7      157.58      162.60     20.68 o 
   4   4   7       51.67       38.47      8.33 o 
   5   4   7       16.53       26.22      6.81 o 
   6   4   7      111.20      124.32     10.83 o 
   7   4   7       42.56       34.73     10.40 o 
 -10   5   7       30.48       27.36      7.97 o 
  -9   5   7       52.33       41.15      7.83 o 
  -8   5   7       34.11       28.03      6.91 o 
  -7   5   7      130.04      123.60      9.87 o 
  -6   5   7      147.44      151.19     16.49 o 
  -5   5   7       13.96       11.96      5.29 o 
  -4   5   7      226.70      211.15     12.85 o 
  -3   5   7      505.70      493.41     22.67 o 
  -2   5   7        7.80       14.75      4.79 o 
  -1   5   7       61.21       48.88      6.85 o 
   0   5   7       39.46       51.58      6.95 o 
   1   5   7      133.60      114.84     12.86 o 
   2   5   7      364.07      351.98     13.80 o 
   3   5   7      617.87      619.87     18.17 o 
   4   5   7      115.97      117.17     10.28 o 
   5   5   7       22.19       25.10      7.29 o 
   6   5   7        3.25        5.07      6.81 o 
  -8   6   7       26.37       23.25      8.19 o 
  -7   6   7       68.86       68.65      9.22 o 
  -6   6   7       85.43       75.27     11.36 o 
  -5   6   7       22.14       15.36      7.45 o 
  -4   6   7      126.79      132.24     10.39 o 
  -3   6   7       10.10        8.02      8.38 o 
  -2   6   7       97.27       98.16     13.71 o 
  -1   6   7       11.26        8.33      8.33 o 
   0   6   7       84.09       77.16      8.54 o 
   1   6   7      223.59      238.05     13.45 o 
   2   6   7       95.78      100.64      9.81 o 
   3   6   7       35.64       26.46      7.54 o 
   4   6   7      188.19      192.36     13.00 o 
  -5   7   7       42.43       54.70     13.31 o 
  -4   7   7       57.83       62.10     13.82 o 
  -3   7   7       29.22       28.28     12.10 o 
  -2   7   7        0.35       -4.46      8.75 o 
  -1   7   7       69.95       79.14     14.86 o 
   0   7   7       14.90       18.36     10.81 o 
   1   7   7       93.99      100.43     16.38 o 
  -4  -6   8       29.53       27.02      9.79 o 
  -3  -6   8       78.32      111.00     14.24 o 
  -2  -6   8       59.30       63.73     12.38 o 
  -1  -6   8       83.07       76.72     13.32 o 
   0  -6   8       71.91       69.30     13.14 o 
   1  -6   8        0.40       -1.81      8.40 o 
   2  -6   8       47.67       37.86     11.86 o 
   3  -6   8      104.83      135.84     17.53 o 
 -10  -5   8       49.51       35.41     12.38 o 
  -9  -5   8       63.37       62.23     13.45 o 
  -8  -5   8       20.44       15.19      9.98 o 
  -3  -5   8      137.77      134.38     14.03 o 
  -2  -5   8       39.20       60.51     10.72 o 
  -1  -5   8      141.49      133.72     14.31 o 
   0  -5   8       39.01       47.82     10.62 o 
   1  -5   8       81.90       79.41     13.08 o 
   2  -5   8       53.78       51.53     11.87 o 
   3  -5   8        7.00       11.75      9.41 o 
   4  -5   8       80.16      115.37     16.12 o 
   5  -5   8      105.50      115.00     17.37 o 
 -11  -4   8       33.80       35.93     12.06 o 
 -10  -4   8       19.15       12.95      9.68 o 
  -9  -4   8        2.00       -2.50      8.65 o 
  -8  -4   8      167.33      189.50     16.69 o 
  -2  -4   8      113.85      112.99     12.42 o 
  -1  -4   8      242.42      229.17     15.89 o 
   0  -4   8      408.64      404.77     20.81 o 
   1  -4   8      128.51      119.66     13.24 o 
   2  -4   8      186.13      157.64     15.40 o 
   3  -4   8       33.63       30.22      9.98 o 
   4  -4   8       71.71       86.72     13.59 o 
   5  -4   8      270.59      288.93     21.41 o 
   6  -4   8       31.71       19.29     10.90 o 
   7  -4   8        8.76        8.62     11.64 o 
 -12  -3   8        8.10       28.51     10.89 o 
 -11  -3   8       88.17      112.13     14.67 o 
 -10  -3   8       79.97      108.57     13.74 o 
  -9  -3   8        8.53        6.57      7.72 o 
  -8  -3   8       55.66       48.50     10.43 o 
  -7  -3   8      143.22      147.72     13.75 o 
  -2  -3   8      414.13      407.72     18.32 o 
  -1  -3   8       60.80       56.78      9.03 o 
   0  -3   8       79.10       92.68     11.17 o 
   1  -3   8      127.81      119.15     12.64 o 
   2  -3   8        8.43        5.08      7.31 o 
   3  -3   8      171.35      169.67     15.74 o 
   4  -3   8      118.12      140.72     15.13 o 
   5  -3   8      285.68      277.42     20.25 o 
   6  -3   8       80.25       75.80     13.63 o 
   7  -3   8        4.69       15.36     11.12 o 
 -13  -2   8       38.63       39.03     11.88 o 
 -12  -2   8      191.03      231.91     17.65 o 
 -11  -2   8        2.19        6.57      8.16 o 
 -10  -2   8      136.21      144.52     14.67 o 
  -9  -2   8      193.86      232.33     15.74 o 
  -8  -2   8      111.66      126.48     12.73 o 
  -7  -2   8      472.78      469.95     19.48 o 
  -6  -2   8      314.51      291.16     15.32 o 
  -5  -2   8      520.25      462.47     17.57 o 
  -1  -2   8       31.63       21.84      3.62 o 
   0  -2   8      188.54      196.05     10.28 o 
   1  -2   8      171.10      164.65      7.79 o 
   2  -2   8      174.09      171.41      8.63 o 
   3  -2   8      506.62      499.22     13.95 o 
   4  -2   8       43.69       44.21      6.51 o 
   5  -2   8      313.01      292.20     28.29 o 
   6  -2   8      227.84      219.98     12.05 o 
   7  -2   8       96.70       87.68      9.66 o 
   8  -2   8       24.78       20.07      7.66 o 
 -13  -1   8       30.31       21.86     10.43 o 
 -12  -1   8       22.15       24.61     10.07 o 
 -11  -1   8        1.59       -3.76      6.86 o 
 -10  -1   8       52.46       73.49     11.17 o 
  -9  -1   8      115.41      104.91     12.07 o 
  -8  -1   8      373.44      385.87     18.16 o 
  -7  -1   8      350.23      360.63     16.78 o 
  -6  -1   8       46.33       59.79      8.58 o 
  -5  -1   8      898.19      940.25     21.56 o 
  -4  -1   8       87.58       93.70      5.10 o 
  -3  -1   8      314.64      317.30     13.01 o 
  -2  -1   8      334.34      351.69     11.93 o 
  -1  -1   8       19.69       15.85      4.13 o 
   0  -1   8       82.98       84.78      5.84 o 
   1  -1   8      530.69      563.80     20.75 o 
   2  -1   8      454.43      463.80     19.87 o 
   3  -1   8      139.23      145.97      8.77 o 
   4  -1   8      101.48       94.50      8.02 o 
   5  -1   8        5.91        6.17      7.70 o 
   6  -1   8       86.33       81.17      8.68 o 
   7  -1   8      350.39      344.28     14.95 o 
   8  -1   8      349.60      347.65     21.47 o 
 -13   0   8        2.91       12.84      9.66 o 
 -12   0   8       55.72       51.58     11.40 o 
 -11   0   8        0.01       -2.08      6.91 o 
 -10   0   8       12.04       14.11      7.74 o 
  -9   0   8     1001.97      995.27     28.66 o 
  -8   0   8      724.81      716.85     23.48 o 
  -7   0   8        0.00       -6.42      4.28 o 
  -6   0   8       34.63       36.45      3.56 o 
  -5   0   8        1.65       -1.50      2.26 o 
  -4   0   8     2613.27     2662.84     31.23 o 
  -3   0   8     1070.23     1036.25     14.72 o 
  -2   0   8       62.97       96.25      4.42 o 
  -1   0   8        6.26        2.38      2.00 o 
   0   0   8       83.26       85.36      4.41 o 
   1   0   8      211.05      189.55      8.14 o 
   2   0   8      366.74      341.86     11.12 o 
   3   0   8       47.22       44.64      5.86 o 
   4   0   8        0.02        0.22      4.44 o 
   5   0   8        1.54       -4.92      4.71 o 
   6   0   8       89.76       83.91      8.85 o 
   7   0   8       40.48       24.28      9.86 o 
   8   0   8      116.98       80.95     13.59 o 
   9   0   8       16.92       16.53     11.84 o 
 -13   1   8       30.14       31.83     10.47 o 
 -12   1   8       21.46       23.94      9.66 o 
 -11   1   8        1.13        7.22      8.33 o 
 -10   1   8       51.75       46.11     10.17 o 
  -9   1   8      111.99      120.65     12.56 o 
  -8   1   8      368.92      362.11     17.69 o 
  -7   1   8      358.26      349.40      9.72 o 
  -6   1   8       46.79       54.75      4.79 o 
  -5   1   8      895.28      911.59     14.60 o 
  -4   1   8       91.35       98.91      5.68 o 
  -3   1   8      317.29      323.93      8.78 o 
  -2   1   8      336.94      353.64      6.44 o 
  -1   1   8       18.27       20.84      2.43 o 
   0   1   8       82.68       80.77      4.66 o 
   1   1   8      526.90      539.82     10.34 o 
   2   1   8      452.14      428.97      9.82 o 
   3   1   8      134.66      138.79      6.81 o 
   4   1   8       96.28      109.36     24.90 o 
   5   1   8        5.18        5.52      4.13 o 
   6   1   8       88.73       86.94      8.79 o 
   7   1   8      347.97      374.91     15.04 o 
   8   1   8      345.26      368.08     15.86 o 
 -13   2   8       40.95       41.34      8.77 o 
 -12   2   8      189.79      175.69     15.40 o 
 -11   2   8        2.47        2.69      8.02 o 
 -10   2   8      136.15      136.52     14.17 o 
  -9   2   8      189.12      179.41     14.53 o 
  -8   2   8      115.17      118.16      7.59 o 
  -7   2   8      471.15      458.85     13.90 o 
  -6   2   8      308.40      278.73     24.20 o 
  -5   2   8      525.28      490.69     11.84 o 
  -4   2   8       52.06       54.25      5.76 o 
  -3   2   8      370.17      349.84     14.98 o 
  -2   2   8      157.31      160.29      5.70 o 
  -1   2   8       29.60       26.47      2.56 o 
   0   2   8      184.65      195.42      4.92 o 
   1   2   8      169.89      158.23      6.28 o 
   2   2   8      174.79      169.01      6.90 o 
   3   2   8      506.43      488.08     13.74 o 
   4   2   8       44.28       40.24      6.53 o 
   5   2   8      319.05      302.93     12.95 o 
   6   2   8      231.03      253.30     12.72 o 
   7   2   8       96.28       82.68      9.56 o 
   8   2   8       24.46       27.75      9.10 o 
 -12   3   8        8.16        5.09      9.47 o 
 -11   3   8       84.29       89.09     13.54 o 
 -10   3   8       79.73       56.58     10.93 o 
  -9   3   8        8.74        8.83      4.93 o 
  -8   3   8       53.21       49.99      6.37 o 
  -7   3   8      143.42      142.00      8.65 o 
  -6   3   8       61.60       63.61     10.43 o 
  -5   3   8      232.17      226.08     14.94 o 
  -4   3   8       35.91       34.89      5.02 o 
  -3   3   8      270.51      250.55      9.13 o 
  -2   3   8      404.17      379.67      8.99 o 
  -1   3   8       56.81       58.63      4.79 o 
   0   3   8       80.12       58.23      6.27 o 
   1   3   8      125.47      115.79      8.24 o 
   2   3   8        9.09       13.50      6.09 o 
   3   3   8      163.36      167.50     11.91 o 
   4   3   8      118.98      131.59      9.78 o 
   5   3   8      294.88      278.18     13.08 o 
   6   3   8       79.40       76.85      9.25 o 
   7   3   8        4.35        9.25      7.05 o 
 -11   4   8       33.24       27.56     11.49 o 
 -10   4   8       18.70       31.07     10.06 o 
  -9   4   8        2.16        6.86      5.34 o 
  -8   4   8      166.97      163.19     10.36 o 
  -7   4   8      209.88      222.94     10.86 o 
  -6   4   8      331.37      327.15     12.35 o 
  -5   4   8      364.68      374.63     16.71 o 
  -4   4   8       64.77       61.96      6.62 o 
  -3   4   8        8.71       -1.49      6.23 o 
  -2   4   8      119.41      118.21      7.68 o 
  -1   4   8      245.30      233.33      9.75 o 
   0   4   8      404.93      385.75     19.58 o 
   1   4   8      124.68      132.39      9.24 o 
   2   4   8      183.49      162.37     10.30 o 
   3   4   8       35.05       45.89      7.16 o 
   4   4   8       71.62       71.06      8.44 o 
   5   4   8      267.89      275.47     13.67 o 
   6   4   8       31.96       23.82     10.17 o 
   7   4   8        8.68       13.20      7.54 o 
 -10   5   8       48.34       49.31     17.28 o 
  -9   5   8       62.52       58.34      8.73 o 
  -8   5   8       19.12       15.35      6.60 o 
  -7   5   8       37.01       35.29      6.86 o 
  -6   5   8        4.57       -1.77      4.72 o 
  -5   5   8       71.09       67.03      7.75 o 
  -4   5   8       23.69       34.70      6.45 o 
  -3   5   8      134.20      131.31      9.17 o 
  -2   5   8       42.81       41.21      6.32 o 
  -1   5   8      142.26      146.03     26.75 o 
   0   5   8       40.83       37.80      6.64 o 
   1   5   8       76.86       61.95      7.96 o 
   2   5   8       52.90       50.76      7.71 o 
   3   5   8        7.66        9.95      6.48 o 
   4   5   8       79.56       86.67      9.85 o 
   5   5   8      104.54      108.69     11.00 o 
  -8   6   8       91.93       72.64      9.94 o 
  -7   6   8        5.32       -3.12      5.93 o 
  -6   6   8      126.69      127.16     11.15 o 
  -5   6   8       16.82       21.03      7.33 o 
  -4   6   8       30.82       42.67     14.50 o 
  -3   6   8       78.52       76.24     13.29 o 
  -2   6   8       60.77       54.79     11.77 o 
  -1   6   8       82.45       75.26      8.58 o 
   0   6   8       72.93       66.45      8.60 o 
   1   6   8        0.24        1.74      5.81 o 
   2   6   8       46.22       53.48      8.44 o 
   3   6   8      103.25      115.42     14.13 o 
  -3   7   8        9.41       17.00     10.54 o 
  -2   7   8        6.19        9.36     10.31 o 
  -1   7   8        1.47        5.40     10.91 o 
  -4  -6   9       28.71       16.04      9.74 o 
  -3  -6   9       81.22       73.91     13.06 o 
  -2  -6   9       68.46       83.53     13.85 o 
  -1  -6   9       89.88       92.03     14.85 o 
   0  -6   9       37.73       53.10     12.47 o 
   1  -6   9       41.07       34.30     11.73 o 
   2  -6   9       51.21       48.99     12.95 o 
 -10  -5   9       40.98       38.88     12.98 o 
  -9  -5   9      101.77      119.94     16.92 o 
  -8  -5   9       41.82       38.18     11.68 o 
  -3  -5   9       97.20       87.93     12.86 o 
  -2  -5   9       23.88       15.83      8.94 o 
  -1  -5   9       58.46       78.36     12.58 o 
   0  -5   9       28.17       42.23     10.82 o 
   1  -5   9       12.40       18.91      9.38 o 
   2  -5   9       47.65       48.68     12.19 o 
   3  -5   9       14.12       12.38     10.01 o 
   4  -5   9       16.50       15.17     11.05 o 
 -11  -4   9      164.36      155.53     17.55 o 
 -10  -4   9       38.75       41.58     11.92 o 
  -9  -4   9      110.53      122.79     15.45 o 
  -8  -4   9      125.87      122.36     14.83 o 
  -7  -4   9       35.93       35.34     10.33 o 
  -3  -4   9       23.09       34.06      8.93 o 
  -2  -4   9       60.09       58.18     10.43 o 
  -1  -4   9      209.39      206.63     16.15 o 
   0  -4   9       44.60       52.00     10.87 o 
   1  -4   9      291.71      298.90     19.64 o 
   2  -4   9      119.27      130.78     15.06 o 
   3  -4   9        5.85       -6.20      7.84 o 
   4  -4   9        1.31       -2.18      8.99 o 
   5  -4   9       10.07       11.47     11.14 o 
   6  -4   9       78.67       94.32     16.80 o 
 -12  -3   9       87.78       94.62     14.78 o 
 -11  -3   9      269.94      294.69     20.08 o 
 -10  -3   9      361.51      397.66     21.72 o 
  -9  -3   9      140.01      139.32     14.72 o 
  -8  -3   9        3.33        1.73      7.47 o 
  -7  -3   9       44.40       34.38     10.14 o 
  -6  -3   9      213.84      240.59     15.50 o 
  -2  -3   9        9.91        9.58      6.70 o 
  -1  -3   9      244.05      261.30     16.25 o 
   0  -3   9      209.05      231.59     16.43 o 
   1  -3   9        4.48        3.72      6.98 o 
   2  -3   9      181.62      216.51     16.62 o 
   3  -3   9       70.92       72.98     12.07 o 
   4  -3   9       45.24       59.10     12.14 o 
   5  -3   9       98.27       85.62     14.07 o 
   6  -3   9      107.12      111.46     15.83 o 
   7  -3   9       58.97       63.17     14.89 o 
 -13  -2   9        3.84       11.43     10.28 o 
 -12  -2   9       42.33       34.66     11.59 o 
 -11  -2   9       10.49       21.75      9.81 o 
 -10  -2   9       67.27       67.25     12.07 o 
  -9  -2   9      109.48       97.95     12.54 o 
  -8  -2   9       64.37       76.48     11.41 o 
  -7  -2   9      304.19      307.29     16.76 o 
  -6  -2   9      258.29      249.54     15.04 o 
  -5  -2   9      896.14      848.64     24.44 o 
  -2  -2   9       63.19       58.89      8.63 o 
  -1  -2   9      257.54      268.98      8.82 o 
   0  -2   9     1062.89     1108.00     18.17 o 
   1  -2   9      136.44      138.68      8.06 o 
   2  -2   9      138.01      140.36      8.70 o 
   3  -2   9      203.32      222.65     10.72 o 
   4  -2   9       85.75       92.25      8.45 o 
   5  -2   9       52.15       47.39      9.25 o 
   6  -2   9       20.53       15.11      6.88 o 
   7  -2   9        1.79        5.19      7.06 o 
 -13  -1   9      281.19      319.13     21.35 o 
 -12  -1   9      293.16      366.33     21.29 o 
 -11  -1   9       15.29        9.17      8.06 o 
 -10  -1   9      437.30      429.27     21.06 o 
  -9  -1   9       93.20       84.03     11.59 o 
  -8  -1   9       49.08       51.64      9.59 o 
  -7  -1   9      753.49      734.32     23.82 o 
  -6  -1   9      733.30      684.72     21.99 o 
  -5  -1   9       33.64       37.16      3.72 o 
  -4  -1   9      105.83      110.76      5.88 o 
  -3  -1   9       20.22       15.08      5.41 o 
  -2  -1   9      190.79      198.80     12.99 o 
  -1  -1   9      519.33      530.22     16.38 o 
   0  -1   9      252.58      256.79      9.62 o 
   1  -1   9      255.55      245.59     17.62 o 
   2  -1   9      513.62      503.94     15.52 o 
   3  -1   9      117.79      108.72      8.37 o 
   4  -1   9       22.63       18.95      5.90 o 
   5  -1   9       34.39       39.53      7.30 o 
   6  -1   9       16.41       12.86     13.92 o 
   7  -1   9       34.18       28.15      9.71 o 
   8  -1   9       29.87       14.97     10.70 o 
 -13   0   9       11.47       -4.66      9.17 o 
 -12   0   9      506.25      575.94     26.19 o 
 -11   0   9      263.30      242.81     17.45 o 
 -10   0   9      302.28      304.87     18.06 o 
  -9   0   9      147.52      120.21     12.56 o 
  -8   0   9      358.58      382.05     18.27 o 
  -7   0   9       67.42       66.62      9.56 o 
  -6   0   9       16.57       18.59      3.31 o 
  -5   0   9       96.70      108.67      7.76 o 
  -4   0   9      180.10      191.74      7.14 o 
  -3   0   9      826.60      841.58     16.05 o 
  -2   0   9      695.74      715.19     10.82 o 
  -1   0   9      403.59      409.56      8.34 o 
   0   0   9        4.70        7.45      2.76 o 
   1   0   9      296.02      306.84      7.62 o 
   2   0   9      211.24      198.81      9.52 o 
   3   0   9      298.79      335.46     12.28 o 
   4   0   9      210.50      206.18     10.73 o 
   5   0   9       12.08       11.05      5.86 o 
   6   0   9       58.51       70.46      8.86 o 
   7   0   9       55.54       47.06     12.20 o 
   8   0   9       39.37       53.58     13.09 o 
 -13   1   9      290.27      283.21     20.81 o 
 -12   1   9      291.26      316.79     20.48 o 
 -11   1   9       14.81       26.09      9.60 o 
 -10   1   9      440.05      456.24     21.88 o 
  -9   1   9       95.83      106.53     12.20 o 
  -8   1   9       54.73       72.07     10.11 o 
  -7   1   9      732.53      744.12     14.22 o 
  -6   1   9      738.13      759.20     14.10 o 
  -5   1   9       32.01       38.36      6.30 o 
  -4   1   9      102.95       99.01      6.06 o 
  -3   1   9       18.67       16.44      4.22 o 
  -2   1   9      184.38      179.02      5.41 o 
  -1   1   9      523.21      534.35      8.86 o 
   0   1   9      260.57      269.87      7.89 o 
   1   1   9      257.66      263.85      8.16 o 
   2   1   9      503.65      503.96     11.22 o 
   3   1   9      122.67      119.30      8.33 o 
   4   1   9       22.76       16.62      4.50 o 
   5   1   9       36.14       27.95      9.08 o 
   6   1   9       16.14       20.93      6.81 o 
   7   1   9       35.85       26.44     13.72 o 
   8   1   9       33.47       22.10      8.38 o 
 -13   2   9        3.88       11.13      7.33 o 
 -12   2   9       40.01       37.17      7.90 o 
 -11   2   9       10.88       22.86      9.51 o 
 -10   2   9       69.07       48.41     10.21 o 
  -9   2   9      107.75      114.81     12.99 o 
  -8   2   9       60.78       58.79      6.25 o 
  -7   2   9      305.72      316.22     10.73 o 
  -6   2   9      245.35      248.18      9.45 o 
  -5   2   9      892.12      866.18     20.09 o 
  -4   2   9      481.37      479.05     12.17 o 
  -3   2   9      500.88      486.46      8.12 o 
  -2   2   9       65.72       63.63      3.66 o 
  -1   2   9      264.47      265.18      6.04 o 
   0   2   9     1054.72     1039.41     23.77 o 
   1   2   9      133.15      137.45      8.06 o 
   2   2   9      145.05      145.38      7.00 o 
   3   2   9      200.02      198.19      8.25 o 
   4   2   9       86.60      106.26     27.43 o 
   5   2   9       51.54       43.35      7.61 o 
   6   2   9       18.23       22.65     11.19 o 
   7   2   9        1.82        2.27      6.78 o 
 -12   3   9       87.43       81.57     13.92 o 
 -11   3   9      270.26      290.78     20.00 o 
 -10   3   9      356.50      294.33     19.42 o 
  -9   3   9      135.92      152.91     14.94 o 
  -8   3   9        3.65        3.40      4.70 o 
  -7   3   9       44.92       44.60     10.91 o 
  -6   3   9      213.19      211.39      9.75 o 
  -5   3   9      238.56      244.50      9.84 o 
  -4   3   9      127.63      129.70      7.86 o 
  -3   3   9      701.32      669.49     14.58 o 
  -2   3   9       10.32       12.27      3.33 o 
  -1   3   9      250.49      231.65      9.30 o 
   0   3   9      206.68      191.30     10.01 o 
   1   3   9        4.02        1.59      4.55 o 
   2   3   9      186.02      187.07     12.47 o 
   3   3   9       69.83       64.41      7.89 o 
   4   3   9       45.99       44.23      7.56 o 
   5   3   9       94.03       71.74      9.09 o 
   6   3   9      107.54      113.37     10.85 o 
   7   3   9       59.43       58.22     10.77 o 
 -11   4   9      165.79      158.75     17.87 o 
 -10   4   9       38.33       21.99     10.15 o 
  -9   4   9      112.70       80.89      8.62 o 
  -8   4   9      124.23      120.35      9.40 o 
  -7   4   9       37.09       38.40      6.52 o 
  -6   4   9      273.86      274.64     11.69 o 
  -5   4   9      412.14      383.76     12.95 o 
  -4   4   9      455.99      483.43     14.02 o 
  -3   4   9       23.40       17.08      7.69 o 
  -2   4   9       60.16       61.62      5.37 o 
  -1   4   9      209.32      203.64     25.57 o 
   0   4   9       42.15       40.86      6.62 o 
   1   4   9      294.27      302.24     12.98 o 
   2   4   9      123.06      124.14      9.96 o 
   3   4   9        5.93        9.13      5.65 o 
   4   4   9        1.13        3.43      5.89 o 
   5   4   9        9.23        2.09      6.35 o 
   6   4   9       77.89       67.45      9.80 o 
 -10   5   9       41.17       45.05     12.61 o 
  -9   5   9      102.78       93.14     15.98 o 
  -8   5   9       42.07       36.31     15.72 o 
  -7   5   9       74.63       65.84      9.33 o 
  -6   5   9       14.87       14.48      5.96 o 
  -5   5   9      132.27      131.85     21.72 o 
  -4   5   9      135.35      125.98      9.46 o 
  -3   5   9       98.90       98.41      8.43 o 
  -2   5   9       23.31       23.30      6.07 o 
  -1   5   9       60.46       73.93      8.41 o 
   0   5   9       26.67       19.78      6.39 o 
   1   5   9       11.85        9.89      5.92 o 
   2   5   9       47.51       42.17     12.52 o 
   3   5   9       13.82       18.19      7.08 o 
   4   5   9       16.19       12.41      7.19 o 
  -7   6   9       21.25       12.92      7.21 o 
  -6   6   9       75.73       95.96     15.19 o 
  -5   6   9       34.36       24.88      7.26 o 
  -4   6   9       28.39       11.59      6.54 o 
  -3   6   9       82.87       79.34     13.31 o 
  -2   6   9       71.13       80.81     13.70 o 
  -1   6   9       87.48       90.86      9.67 o 
   0   6   9       38.38       59.82     14.85 o 
   1   6   9       40.24       31.19      8.65 o 
   2   6   9       52.61       48.89      8.87 o 
  -5  -6  10        2.71        4.51      9.00 o 
  -4  -6  10       61.72       47.26     12.17 o 
  -3  -6  10       12.88       10.31      9.60 o 
  -2  -6  10       70.24       81.70     14.21 o 
  -1  -6  10      129.28      110.43     15.94 o 
   0  -6  10       57.51       54.56     13.26 o 
   1  -6  10      110.84       97.34     16.22 o 
  -9  -5  10      171.52      191.97     19.97 o 
  -8  -5  10      116.74      115.08     16.04 o 
  -4  -5  10       23.03       26.49      9.54 o 
  -3  -5  10      103.53      109.40     14.10 o 
  -2  -5  10      237.21      232.48     18.66 o 
  -1  -5  10       32.60       23.98     10.38 o 
   0  -5  10      120.74      112.80     15.15 o 
   1  -5  10      200.13      197.55     19.05 o 
   2  -5  10       35.92       30.18     11.49 o 
   3  -5  10       43.40       35.44     12.91 o 
 -11  -4  10       41.22       35.74     12.95 o 
 -10  -4  10       18.71       19.24     10.42 o 
  -9  -4  10       61.69       53.29     12.85 o 
  -8  -4  10       15.47       12.52      9.93 o 
  -7  -4  10       62.88       74.39     12.28 o 
  -3  -4  10      122.10       89.90     12.57 o 
  -2  -4  10       16.72       12.40      7.79 o 
  -1  -4  10      170.19      174.82     16.10 o 
   0  -4  10      262.35      294.67     19.86 o 
   1  -4  10      381.02      400.97     22.67 o 
   2  -4  10      127.58      137.68     16.13 o 
   3  -4  10       47.67       38.38     11.49 o 
   4  -4  10        5.73        1.97     10.01 o 
   5  -4  10       13.18        0.92     10.90 o 
 -12  -3  10       22.11       39.64     12.44 o 
 -11  -3  10        1.73       13.41      9.88 o 
 -10  -3  10       78.45      101.77     14.50 o 
  -9  -3  10      356.64      378.73     21.11 o 
  -8  -3  10      541.59      569.40     24.31 o 
  -7  -3  10      257.12      266.96     17.39 o 
  -6  -3  10       17.04        7.46      7.64 o 
  -3  -3  10      532.01      523.27     22.67 o 
  -2  -3  10      435.23      446.84     21.09 o 
  -1  -3  10      304.39      337.20     18.94 o 
   0  -3  10       98.98       97.43     12.67 o 
   1  -3  10        8.43        9.60      7.79 o 
   2  -3  10       50.62       50.91     11.54 o 
   3  -3  10       82.36       87.82     13.38 o 
   4  -3  10       53.05       38.83     12.26 o 
   5  -3  10        5.80       -3.12      9.61 o 
   6  -3  10       46.21       33.01     13.35 o 
 -12  -2  10      144.90      151.76     17.13 o 
 -11  -2  10      156.00      185.45     17.67 o 
 -10  -2  10      111.32      133.45     15.14 o 
  -9  -2  10       68.91       77.57     12.11 o 
  -8  -2  10      547.74      524.42     22.49 o 
  -7  -2  10      440.19      426.14     19.66 o 
  -6  -2  10      208.62      197.78     14.43 o 
  -5  -2  10      279.86      276.07     15.62 o 
  -2  -2  10      377.46      393.59     18.94 o 
  -1  -2  10       36.82       26.95      4.79 o 
   0  -2  10       32.22       25.99      4.98 o 
   1  -2  10       66.39       78.67      7.01 o 
   2  -2  10      497.66      531.77     14.98 o 
   3  -2  10      120.78      147.26      9.74 o 
   4  -2  10       26.10       14.85      9.70 o 
   5  -2  10      218.21      226.94     19.69 o 
   6  -2  10       22.10       28.36     11.96 o 
   7  -2  10       80.90       80.94     15.62 o 
 -13  -1  10       83.05       92.70     14.94 o 
 -12  -1  10       94.61       95.02     13.77 o 
 -11  -1  10       60.78       77.05     12.40 o 
 -10  -1  10      100.75       92.09     12.71 o 
  -9  -1  10       98.70       91.40     12.21 o 
  -8  -1  10      202.46      162.64     14.12 o 
  -7  -1  10     1447.26     1379.55     33.68 o 
  -6  -1  10      739.19      723.08     23.60 o 
  -5  -1  10      421.11      416.64     16.72 o 
  -4  -1  10       31.88       28.02      4.48 o 
  -3  -1  10      176.25      190.65     12.16 o 
  -2  -1  10       31.33       31.56      3.95 o 
  -1  -1  10      394.23      402.37     16.67 o 
   0  -1  10      124.15      127.50      8.05 o 
   1  -1  10      105.38      107.33      7.85 o 
   2  -1  10       39.57       38.19     16.15 o 
   3  -1  10      233.96      270.64     12.14 o 
   4  -1  10      170.77      164.06     10.72 o 
   5  -1  10       53.85       55.80      8.16 o 
   6  -1  10      139.26      136.72     11.23 o 
   7  -1  10        3.57        9.72      7.75 o 
 -13   0  10        6.88        1.58      9.35 o 
 -12   0  10       22.94       24.28     10.35 o 
 -11   0  10       23.11       23.18      9.19 o 
 -10   0  10      362.86      375.99     19.92 o 
  -9   0  10      446.32      448.41     20.85 o 
  -8   0  10       14.89        8.52      6.88 o 
  -7   0  10       94.77       94.40     10.96 o 
  -6   0  10       53.68       43.59      8.35 o 
  -5   0  10       13.18        6.61      3.17 o 
  -4   0  10        0.15       -2.57      2.58 o 
  -3   0  10       36.60       39.56      5.18 o 
  -2   0  10      510.28      498.75      9.74 o 
  -1   0  10      501.74      477.25     10.13 o 
   0   0  10       28.81       25.17      3.60 o 
   1   0  10        0.00       -1.32      4.11 o 
   2   0  10       97.31       99.15      7.91 o 
   3   0  10        9.85        8.62      5.30 o 
   4   0  10      462.94      457.73     21.70 o 
   5   0  10       83.11       78.73      8.81 o 
   6   0  10       21.92       35.24      8.01 o 
   7   0  10        5.99        4.79      9.21 o 
 -13   1  10       82.36       95.76     15.43 o 
 -12   1  10       92.95      115.23     14.94 o 
 -11   1  10       64.93       64.80     12.19 o 
 -10   1  10      104.43      108.61     13.20 o 
  -9   1  10       95.01       82.12     11.65 o 
  -8   1  10      205.39      206.87     14.89 o 
  -7   1  10     1441.36     1364.31     32.84 o 
  -6   1  10      742.57      733.86     17.24 o 
  -5   1  10      407.95      433.84     11.27 o 
  -4   1  10       28.83       19.42      9.23 o 
  -3   1  10      180.72      184.08      5.72 o 
  -2   1  10       30.93       28.60      3.15 o 
  -1   1  10      394.24      409.20      7.87 o 
   0   1  10      127.64      129.11     11.33 o 
   1   1  10      106.08      118.51      6.60 o 
   2   1  10       41.06       48.51      5.26 o 
   3   1  10      234.75      245.85      9.27 o 
   4   1  10      166.94      148.67      8.33 o 
   5   1  10       53.28       53.72      7.86 o 
   6   1  10      139.26      153.04     11.59 o 
   7   1  10        3.01        4.50      7.18 o 
 -12   2  10      148.09      137.03     16.49 o 
 -11   2  10      157.61      178.35     17.10 o 
 -10   2  10      109.21      122.13     14.29 o 
  -9   2  10       67.42       73.54     11.32 o 
  -8   2  10      548.04      544.75     22.44 o 
  -7   2  10      441.99      435.32     12.53 o 
  -6   2  10      207.57      204.42      9.15 o 
  -5   2  10      289.15      288.66     10.23 o 
  -4   2  10      298.92      297.09     10.18 o 
  -3   2  10       25.73       29.82      4.28 o 
  -2   2  10      370.52      347.15      7.35 o 
  -1   2  10       32.89       27.42      3.94 o 
   0   2  10       34.41       38.11      4.44 o 
   1   2  10       67.04       67.62      5.55 o 
   2   2  10      504.04      510.05     12.15 o 
   3   2  10      120.54      132.70      7.65 o 
   4   2  10       27.37       26.32      7.54 o 
   5   2  10      224.16      229.93     13.15 o 
   6   2  10       22.04       20.90      7.76 o 
   7   2  10       79.99       97.44     11.25 o 
 -12   3  10       22.32       13.79      9.72 o 
 -11   3  10        1.83       -0.53      8.05 o 
 -10   3  10       83.01       70.99     12.45 o 
  -9   3  10      364.61      368.91     20.45 o 
  -8   3  10      543.19      537.66     15.30 o 
  -7   3  10      254.65      232.68     10.64 o 
  -6   3  10       17.57       11.21      4.61 o 
  -5   3  10       31.89       22.18      9.72 o 
  -4   3  10      229.19      232.00     17.53 o 
  -3   3  10      510.38      497.01     11.13 o 
  -2   3  10      436.76      450.82     10.41 o 
  -1   3  10      307.17      301.14     12.95 o 
   0   3  10       98.20      100.27      9.50 o 
   1   3  10        9.26       13.66      5.51 o 
   2   3  10       48.88       59.97      7.68 o 
   3   3  10       85.48       89.79      9.12 o 
   4   3  10       56.26       59.63      8.53 o 
   5   3  10        6.22        3.41      6.56 o 
   6   3  10       46.42       47.96      9.28 o 
 -11   4  10       40.76       31.72     12.01 o 
 -10   4  10       18.94        8.33      9.23 o 
  -9   4  10       61.61       59.72      7.94 o 
  -8   4  10       13.74        7.14      5.40 o 
  -7   4  10       65.47       52.52      7.36 o 
  -6   4  10        4.71        0.75      4.59 o 
  -5   4  10      200.64      203.40     13.87 o 
  -4   4  10       84.74       71.78      7.17 o 
  -3   4  10      119.59      123.50     12.21 o 
  -2   4  10       15.73       11.34      5.11 o 
  -1   4  10      168.10      192.46     10.98 o 
   0   4  10      259.56      252.86     12.27 o 
   1   4  10      387.23      398.80     15.25 o 
   2   4  10      127.69      127.13     11.52 o 
   3   4  10       47.56       29.27      7.39 o 
   4   4  10        5.91        9.17      6.56 o 
   5   4  10       13.01       12.34      8.58 o 
  -9   5  10      168.88      166.85     12.72 o 
  -8   5  10      116.86       93.16     16.80 o 
  -7   5  10      139.58      131.55     14.27 o 
  -6   5  10       31.14       27.53      6.71 o 
  -5   5  10       74.34       57.90      7.79 o 
  -4   5  10       23.87       14.09      5.69 o 
  -3   5  10      103.88      132.43     14.64 o 
  -2   5  10      235.52      234.00     12.47 o 
  -1   5  10       34.40       46.11      7.54 o 
   0   5  10      117.66      136.83     10.87 o 
   1   5  10      202.81      191.62     12.33 o 
   2   5  10       37.44       31.88      8.14 o 
   3   5  10       45.09       31.18      8.26 o 
  -7   6  10       94.89       99.67     11.04 o 
  -6   6  10       53.63       53.33     13.42 o 
  -5   6  10        2.28        7.57      6.39 o 
  -4   6  10       61.48       60.26     13.26 o 
  -3   6  10       13.32       25.54     10.68 o 
  -2   6  10       70.44       66.95     13.40 o 
  -1   6  10      126.34      142.27     14.54 o 
   0   6  10       57.49       53.81      9.49 o 
   1   6  10      112.04      125.22     12.50 o 
  -5  -6  11       17.00       39.77     12.07 o 
  -4  -6  11       15.19       27.84     11.54 o 
  -3  -6  11       80.45       71.73     14.19 o 
  -2  -6  11        6.19        9.78     10.47 o 
  -1  -6  11       21.00       20.57     11.52 o 
  -9  -5  11        2.52       -6.53     10.76 o 
  -8  -5  11       85.82       85.41     15.45 o 
  -4  -5  11       67.38       51.89     11.77 o 
  -3  -5  11       95.59       93.21     13.97 o 
  -2  -5  11      110.09      126.94     16.02 o 
  -1  -5  11      142.90      169.38     18.11 o 
   0  -5  11       71.53       97.41     14.92 o 
   1  -5  11       22.86       24.33     11.14 o 
   2  -5  11      177.35      208.13     20.81 o 
 -10  -4  11       12.15        8.60     10.35 o 
  -9  -4  11       11.03        6.80     10.15 o 
  -8  -4  11      102.64      133.78     16.48 o 
  -7  -4  11      261.86      290.69     19.27 o 
  -4  -4  11      120.56      105.28     13.70 o 
  -3  -4  11       41.45       64.31     11.75 o 
  -2  -4  11       70.35       75.29     12.53 o 
  -1  -4  11        7.07       -6.07      7.53 o 
   0  -4  11      172.32      198.28     18.01 o 
   1  -4  11       43.57       32.32     11.21 o 
   2  -4  11      113.98      127.06     16.32 o 
   3  -4  11       74.94       72.18     14.48 o 
   4  -4  11       68.80       71.32     15.15 o 
 -11  -3  11       19.80       29.59     11.59 o 
 -10  -3  11       45.43       60.59     12.95 o 
  -9  -3  11       44.20       58.08     12.01 o 
  -8  -3  11      165.75      187.71     16.90 o 
  -7  -3  11       93.58       86.48     12.81 o 
  -6  -3  11      486.94      451.46     21.27 o 
  -3  -3  11      386.32      368.27     20.07 o 
  -2  -3  11      503.57      497.76     23.05 o 
  -1  -3  11      131.80      129.73     14.07 o 
   0  -3  11       51.03       45.83     10.71 o 
   1  -3  11        6.91        6.97      8.00 o 
   2  -3  11       76.46       80.45     13.41 o 
   3  -3  11       38.36       37.35     12.03 o 
   4  -3  11      210.08      252.98     21.27 o 
   5  -3  11       77.68       81.17     15.75 o 
 -12  -2  11       75.55      106.03     15.84 o 
 -11  -2  11       13.91       20.16     10.29 o 
 -10  -2  11      120.42      125.30     14.85 o 
  -9  -2  11      201.93      188.83     16.83 o 
  -8  -2  11      231.84      227.21     16.55 o 
  -7  -2  11      162.14      151.24     14.31 o 
  -6  -2  11      499.82      454.29     20.51 o 
  -5  -2  11      849.52      783.78     25.65 o 
  -4  -2  11       70.98       53.21      9.37 o 
  -3  -2  11      466.20      466.81     21.11 o 
  -2  -2  11       37.03       45.17      9.38 o 
  -1  -2  11      153.54      144.82     13.85 o 
   0  -2  11       75.17       82.83     12.06 o 
   1  -2  11       42.50       38.85     10.12 o 
   2  -2  11       91.76      118.56     14.35 o 
   3  -2  11       49.54       60.40     12.52 o 
   4  -2  11       15.12       11.37     10.62 o 
   5  -2  11       50.94       44.53     12.61 o 
   6  -2  11       43.85       20.91     12.29 o 
 -13  -1  11       35.34       39.77     12.28 o 
 -12  -1  11       11.06       26.12     10.31 o 
 -11  -1  11       68.59       87.05     13.31 o 
 -10  -1  11      128.34      123.96     14.36 o 
  -9  -1  11       20.99       29.63      9.22 o 
  -8  -1  11      142.55      113.99     12.95 o 
  -7  -1  11       40.42       34.44      9.13 o 
  -6  -1  11      187.90      163.46     13.26 o 
  -5  -1  11      584.78      531.52     20.18 o 
  -4  -1  11      790.80      767.86     14.84 o 
  -3  -1  11      749.83      786.10     17.50 o 
  -2  -1  11      561.74      566.75     11.43 o 
  -1  -1  11       12.37       10.43      3.70 o 
   0  -1  11      463.28      468.12     13.86 o 
   1  -1  11      231.25      229.20     12.06 o 
   2  -1  11      109.26      121.21     16.91 o 
   3  -1  11       60.88       55.84     11.08 o 
   4  -1  11       21.77       27.39      8.67 o 
   5  -1  11       26.01       22.66      7.48 o 
   6  -1  11       42.07       46.84      9.04 o 
 -13   0  11       15.54       -7.55      9.74 o 
 -12   0  11        0.49        8.76      8.96 o 
 -11   0  11       13.55       15.87      9.95 o 
 -10   0  11      103.56      115.06     13.64 o 
  -9   0  11       98.94       94.98     12.45 o 
  -8   0  11        7.74        9.08      7.19 o 
  -7   0  11        5.57       -1.90      5.96 o 
  -6   0  11      200.29      221.76     14.54 o 
  -5   0  11      685.72      687.51     15.73 o 
  -4   0  11      585.69      560.69     12.77 o 
  -3   0  11      283.44      283.51      9.73 o 
  -2   0  11       73.65       71.03      6.93 o 
  -1   0  11      240.34      231.37      7.54 o 
   0   0  11      291.03      258.85     25.45 o 
   1   0  11       11.60       16.28      7.26 o 
   2   0  11       16.63       14.83      5.73 o 
   3   0  11        7.64        8.30      5.66 o 
   4   0  11       84.70       75.60      8.91 o 
   5   0  11       85.89      102.19     15.95 o 
   6   0  11      217.93      207.86     14.24 o 
 -13   1  11       37.28       38.20     12.42 o 
 -12   1  11       11.17       21.63     10.40 o 
 -11   1  11       67.75       43.01     11.07 o 
 -10   1  11      125.69      114.12     14.05 o 
  -9   1  11       20.02       30.56      9.03 o 
  -8   1  11      136.92      117.80     12.82 o 
  -7   1  11       38.79       45.17      8.93 o 
  -6   1  11      195.88      186.14      8.54 o 
  -5   1  11      579.05      557.63     16.18 o 
  -4   1  11      784.84      750.18     15.11 o 
  -3   1  11      751.76      754.72     10.99 o 
  -2   1  11      563.44      592.27     11.76 o 
  -1   1  11       11.99       14.33      3.08 o 
   0   1  11      468.78      469.18     13.28 o 
   1   1  11      219.89      223.00      8.76 o 
   2   1  11      117.56      124.59      8.33 o 
   3   1  11       61.27       57.52      7.03 o 
   4   1  11       23.88       22.80      5.56 o 
   5   1  11       25.40       19.02      5.56 o 
   6   1  11       40.02       42.16     15.31 o 
 -12   2  11       76.03       53.58     13.17 o 
 -11   2  11       13.13       -1.52      8.07 o 
 -10   2  11      122.46      127.72     14.54 o 
  -9   2  11      200.53      194.46     15.83 o 
  -8   2  11      239.90      257.24     16.57 o 
  -7   2  11      161.02      138.63     16.02 o 
  -6   2  11      504.98      494.82     13.50 o 
  -5   2  11      849.60      789.56     16.53 o 
  -4   2  11       66.17       54.22      7.67 o 
  -3   2  11      475.49      459.70     10.60 o 
  -2   2  11       37.93       40.79      4.42 o 
  -1   2  11      154.90      152.13      9.24 o 
   0   2  11       70.29       77.25      7.81 o 
   1   2  11       42.33       41.85      6.76 o 
   2   2  11       94.37      123.64     10.14 o 
   3   2  11       48.53       58.66      8.29 o 
   4   2  11       15.22       19.44      7.23 o 
   5   2  11       49.65       49.20      8.96 o 
   6   2  11       42.14       40.92     16.59 o 
 -11   3  11       18.72       21.32     10.45 o 
 -10   3  11       46.34       36.05     10.86 o 
  -9   3  11       42.07       54.65     10.87 o 
  -8   3  11      165.81      185.60     10.40 o 
  -7   3  11      100.88      102.82     15.79 o 
  -6   3  11      493.61      476.54     14.13 o 
  -5   3  11       23.39       23.44      5.24 o 
  -4   3  11       66.60       56.13      8.70 o 
  -3   3  11      387.21      379.45     10.26 o 
  -2   3  11      504.05      489.28     15.11 o 
  -1   3  11      129.51      132.74      9.37 o 
   0   3  11       49.90       53.26     11.79 o 
   1   3  11        7.48       12.12      5.57 o 
   2   3  11       75.87       82.51      9.20 o 
   3   3  11       40.20       40.13      7.89 o 
   4   3  11      210.42      202.50     13.01 o 
   5   3  11       78.19       73.79     15.34 o 
 -10   4  11       12.49       17.99     10.39 o 
  -9   4  11       10.92        1.11      8.40 o 
  -8   4  11      103.32      104.04     26.49 o 
  -7   4  11      258.13      258.78     12.21 o 
  -6   4  11       85.85       83.22      8.07 o 
  -5   4  11      157.48      172.82     11.72 o 
  -4   4  11      122.26      111.96      8.59 o 
  -3   4  11       42.87       45.82      9.93 o 
  -2   4  11       69.79       63.97      7.83 o 
  -1   4  11        5.86        6.49      5.69 o 
   0   4  11      174.54      161.87     11.22 o 
   1   4  11       42.79       40.69      7.85 o 
   2   4  11      110.72      108.70     10.42 o 
   3   4  11       75.77       84.54     10.33 o 
   4   4  11       69.44       84.78     10.54 o 
  -9   5  11        2.65        5.92      6.64 o 
  -8   5  11       84.26       87.38      9.70 o 
  -7   5  11       78.51       53.16     14.45 o 
  -6   5  11       13.99       13.93      7.45 o 
  -5   5  11      150.70      146.16     10.59 o 
  -4   5  11       66.62       53.85     11.40 o 
  -3   5  11       95.00      100.78     13.94 o 
  -2   5  11      112.26      137.84     10.81 o 
  -1   5  11      144.59      141.91     11.26 o 
   0   5  11       71.08       83.43      9.80 o 
   1   5  11       21.69       36.85      8.20 o 
   2   5  11      175.24      199.25     13.96 o 
  -5   6  11       16.13        6.93      9.81 o 
  -4   6  11       16.63       21.10     10.61 o 
  -3   6  11       80.81       83.95     14.52 o 
  -2   6  11        5.84        5.06      9.96 o 
  -1   6  11       21.52       18.90      7.27 o 
  -8  -5  12       10.20       -3.29     10.80 o 
  -5  -5  12       37.32       34.48     11.51 o 
  -4  -5  12      136.06      138.20     16.71 o 
  -3  -5  12       30.29       24.51     10.54 o 
  -2  -5  12      124.58      108.44     15.85 o 
  -1  -5  12      158.97      147.75     17.81 o 
   0  -5  12        8.77       14.27     10.23 o 
   1  -5  12       94.57       89.11     16.72 o 
 -10  -4  12       46.32       72.42     15.01 o 
  -9  -4  12       19.22       19.83     12.05 o 
  -8  -4  12       18.89       22.23     11.21 o 
  -7  -4  12       52.33       27.56     11.50 o 
  -4  -4  12      136.39      116.65     14.47 o 
  -3  -4  12       25.98       25.31      9.47 o 
  -2  -4  12      163.27      162.36     16.91 o 
  -1  -4  12      215.08      240.80     19.97 o 
   0  -4  12      165.02      179.69     17.80 o 
   1  -4  12      132.53      166.21     18.51 o 
   2  -4  12       42.81       46.73     13.32 o 
   3  -4  12       22.46       32.94     13.14 o 
 -11  -3  12       35.28       29.89     12.14 o 
 -10  -3  12       58.33       62.80     13.19 o 
  -9  -3  12       43.95       41.14     11.55 o 
  -8  -3  12       65.81       83.41     13.40 o 
  -7  -3  12        7.07        5.73      8.84 o 
  -6  -3  12      212.27      219.86     16.80 o 
  -5  -3  12        0.15       -8.30      6.94 o 
  -4  -3  12      356.35      349.62     20.63 o 
  -3  -3  12      139.25      130.81     14.21 o 
  -2  -3  12        8.22       10.61      7.59 o 
  -1  -3  12      302.87      324.46     20.88 o 
   0  -3  12      392.51      384.52     22.22 o 
   1  -3  12       38.33       47.74     11.92 o 
   2  -3  12        1.90       -8.40      8.79 o 
   3  -3  12       39.59       40.28     12.70 o 
   4  -3  12      129.93      139.84     18.25 o 
 -12  -2  12       66.24       80.38     15.10 o 
 -11  -2  12      185.52      257.90     19.79 o 
 -10  -2  12       43.36       47.96     12.00 o 
  -9  -2  12      210.27      249.39     18.06 o 
  -8  -2  12       51.26       71.39     12.20 o 
  -7  -2  12      160.79      146.50     14.66 o 
  -6  -2  12       31.13       29.38      9.33 o 
  -5  -2  12       49.64       44.98     10.10 o 
  -4  -2  12       44.86       49.17      9.75 o 
  -3  -2  12      159.75      160.18     14.73 o 
  -2  -2  12      279.78      259.79     17.59 o 
  -1  -2  12      198.02      194.15     16.35 o 
   0  -2  12      161.50      153.90     15.41 o 
   1  -2  12      114.10      113.24     14.55 o 
   2  -2  12       28.40       17.76     10.26 o 
   3  -2  12       44.76       68.15     13.82 o 
   4  -2  12      164.23      168.99     18.91 o 
   5  -2  12        0.07        2.41     11.47 o 
 -12  -1  12        8.64        9.12     10.09 o 
 -11  -1  12       17.45       12.77     10.29 o 
 -10  -1  12       57.95       52.54     11.51 o 
  -9  -1  12       62.64       74.11     12.28 o 
  -8  -1  12       50.05       61.26     11.07 o 
  -7  -1  12       38.95       32.00      8.96 o 
  -6  -1  12       17.02       26.74      8.32 o 
  -5  -1  12        0.59       -7.53      5.02 o 
  -4  -1  12      236.58      229.83      9.33 o 
  -3  -1  12      103.65       95.72      6.08 o 
  -2  -1  12        6.42        7.99      3.86 o 
  -1  -1  12      224.02      227.77      8.42 o 
   0  -1  12      692.55      723.79     17.98 o 
   1  -1  12        9.17        8.82      5.51 o 
   2  -1  12      696.98      737.88     38.82 o 
   3  -1  12      122.18      132.76     34.33 o 
   4  -1  12       34.83       30.51     11.08 o 
   5  -1  12       20.44       16.65      7.82 o 
 -12   0  12       35.08       18.46     10.94 o 
 -11   0  12        2.67        3.65      8.90 o 
 -10   0  12       32.55       24.95     10.01 o 
  -9   0  12      120.53      109.73     13.57 o 
  -8   0  12      357.09      369.59     19.50 o 
  -7   0  12       37.93       43.10      9.52 o 
  -6   0  12       28.34       35.57      8.62 o 
  -5   0  12        0.50       -2.83      3.27 o 
  -4   0  12       90.35       92.15      6.84 o 
  -3   0  12      599.66      588.08     13.99 o 
  -2   0  12     1616.21     1601.52     21.06 o 
  -1   0  12      500.85      513.14     11.04 o 
   0   0  12      300.28      322.12     12.37 o 
   1   0  12      559.07      542.99     17.03 o 
   2   0  12       49.88       40.37      7.49 o 
   3   0  12      177.90      160.68     11.32 o 
   4   0  12        0.04        3.61      9.62 o 
   5   0  12       30.72       18.34      7.88 o 
 -12   1  12        8.69        4.72      9.70 o 
 -11   1  12       17.96        0.15      8.54 o 
 -10   1  12       56.84       73.13     12.31 o 
  -9   1  12       61.89       57.75     11.32 o 
  -8   1  12       50.37       34.83      9.07 o 
  -7   1  12       40.25       52.25      9.64 o 
  -6   1  12       18.51       15.46      4.51 o 
  -5   1  12        0.38       -3.83      3.28 o 
  -4   1  12      250.06      255.16      8.76 o 
  -3   1  12      112.34      128.69      5.63 o 
  -2   1  12        7.28        7.30      3.02 o 
  -1   1  12      229.39      232.89      8.63 o 
   0   1  12      698.80      709.92     14.27 o 
   1   1  12        8.29        0.29      4.17 o 
   2   1  12      696.36      724.65     15.59 o 
   3   1  12      121.99      115.89     10.49 o 
   4   1  12       32.91       25.77      6.26 o 
   5   1  12       22.06       18.15      6.53 o 
 -12   2  12       67.59       71.72     14.10 o 
 -11   2  12      187.23      148.60     16.89 o 
 -10   2  12       41.30       43.75     10.94 o 
  -9   2  12      212.72      229.73     17.05 o 
  -8   2  12       55.16       63.66     11.09 o 
  -7   2  12      158.57      147.07      9.20 o 
  -6   2  12       35.32       38.66      9.13 o 
  -5   2  12       50.56       54.98     10.51 o 
  -4   2  12       44.67       48.34      6.00 o 
  -3   2  12      156.14      154.11     10.84 o 
  -2   2  12      266.31      259.50     14.96 o 
  -1   2  12      197.03      196.56     20.38 o 
   0   2  12      164.08      165.24     10.70 o 
   1   2  12      117.29      117.64      9.78 o 
   2   2  12       27.49       15.98      6.64 o 
   3   2  12       45.37       36.79      7.88 o 
   4   2  12      166.45      179.60     12.89 o 
   5   2  12        0.12       -4.30      7.11 o 
 -11   3  12       36.19       28.93     10.99 o 
 -10   3  12       59.93       37.54     11.58 o 
  -9   3  12       43.15       27.90      9.61 o 
  -8   3  12       66.25       53.34     11.03 o 
  -7   3  12        7.06        3.10      4.62 o 
  -6   3  12      211.76      198.33     19.86 o 
  -5   3  12        0.10       -0.36      4.18 o 
  -4   3  12      352.46      329.11     19.63 o 
  -3   3  12      141.21      158.29     10.37 o 
  -2   3  12        7.26        5.71     10.61 o 
  -1   3  12      303.17      303.88     13.22 o 
   0   3  12      387.74      371.76     14.55 o 
   1   3  12       37.89       32.65      7.53 o 
   2   3  12        1.87        1.85      6.09 o 
   3   3  12       40.23       40.67      8.89 o 
   4   3  12      130.43      120.96     17.53 o 
 -10   4  12       45.39       38.70     12.40 o 
  -9   4  12       19.15       23.49     10.17 o 
  -8   4  12       18.44       16.87      9.02 o 
  -7   4  12       50.40       41.57     10.07 o 
  -6   4  12      249.84      245.64     11.79 o 
  -5   4  12      398.89      397.43     21.60 o 
  -4   4  12      139.03      147.84     14.72 o 
  -3   4  12       25.80       12.56      8.28 o 
  -2   4  12      164.59      146.75     10.81 o 
  -1   4  12      214.04      190.97     12.17 o 
   0   4  12      170.47      173.19     11.98 o 
   1   4  12      133.30      162.77     12.27 o 
   2   4  12       42.39       33.90      8.31 o 
   3   4  12       23.16       29.38     12.00 o 
  -8   5  12        9.97        1.13      6.91 o 
  -7   5  12       53.17       46.43      8.30 o 
  -6   5  12       75.30       67.60     10.25 o 
  -5   5  12       37.59       32.51     10.20 o 
  -4   5  12      136.63      174.85     16.87 o 
  -3   5  12       28.27       39.73     11.28 o 
  -2   5  12      124.40      128.35     11.14 o 
  -1   5  12      166.26      173.41     16.08 o 
   0   5  12        7.39        0.67      6.12 o 
   1   5  12       95.24       92.08     10.60 o 
  -6  -5  13        6.97        7.31      9.86 o 
  -5  -5  13       22.55       19.09     10.77 o 
  -4  -5  13        3.54       12.57     10.23 o 
  -3  -5  13      120.17      126.10     17.09 o 
  -2  -5  13       50.08       44.57     13.33 o 
  -1  -5  13        0.65       -3.11      9.77 o 
  -9  -4  13       42.25       50.77     14.34 o 
  -8  -4  13       16.92       33.48     12.30 o 
  -7  -4  13       57.80       71.47     14.58 o 
  -6  -4  13       42.23       52.00     12.62 o 
  -5  -4  13      133.65      109.56     15.01 o 
  -4  -4  13      154.17      167.96     17.34 o 
  -3  -4  13      183.89      196.30     18.58 o 
  -2  -4  13       34.60       35.92     11.17 o 
  -1  -4  13       72.67       83.51     14.47 o 
   0  -4  13       12.18       22.98     10.80 o 
   1  -4  13       62.81       63.86     14.48 o 
 -10  -3  13        9.62       -7.12      9.17 o 
  -9  -3  13      227.74      230.51     18.92 o 
  -8  -3  13       59.85       77.05     13.68 o 
  -7  -3  13       60.94       52.23     12.52 o 
  -6  -3  13      152.92      151.62     16.36 o 
  -5  -3  13       60.82       44.84     11.00 o 
  -4  -3  13       25.59       15.62      8.77 o 
  -3  -3  13       34.12       41.37     11.10 o 
  -2  -3  13       59.11       62.08     12.50 o 
  -1  -3  13      127.71      159.78     17.13 o 
   0  -3  13       10.50       15.61     10.09 o 
   1  -3  13       31.93       35.60     12.17 o 
   2  -3  13       15.67        6.53     10.11 o 
   3  -3  13       38.53       48.20     14.25 o 
 -11  -2  13       64.93       73.10     14.55 o 
 -10  -2  13      188.64      210.96     19.19 o 
  -9  -2  13       99.04       90.52     13.97 o 
  -8  -2  13       33.14       26.84     10.61 o 
  -7  -2  13      267.34      291.82     18.71 o 
  -6  -2  13      115.00      141.12     14.50 o 
  -5  -2  13       76.96       62.46     11.01 o 
  -4  -2  13      291.81      309.11     13.09 o 
  -3  -2  13       28.06       14.41      5.74 o 
  -2  -2  13       68.09       75.79     12.15 o 
  -1  -2  13       88.32       90.74     13.69 o 
   0  -2  13       39.21       38.20     11.04 o 
   1  -2  13      233.07      237.61     19.29 o 
   2  -2  13      428.93      447.99     25.96 o 
   3  -2  13       96.09      110.22     16.66 o 
   4  -2  13       69.31       53.70     15.12 o 
 -12  -1  13      287.63      357.63     23.37 o 
 -11  -1  13       99.31      115.99     15.51 o 
 -10  -1  13        1.66       -0.36      8.38 o 
  -9  -1  13      117.67      116.20     14.67 o 
  -8  -1  13       14.83       19.79      8.67 o 
  -7  -1  13        8.70       15.60      8.14 o 
  -6  -1  13      128.85      161.87     14.73 o 
  -5  -1  13      273.19      286.47     16.78 o 
  -4  -1  13       49.08       43.91      5.72 o 
  -3  -1  13       36.31       41.18      6.58 o 
  -2  -1  13       56.97       61.27      5.82 o 
  -1  -1  13       93.46       91.67      6.55 o 
   0  -1  13      147.81      158.98     11.63 o 
   1  -1  13      200.73      186.65     11.60 o 
   2  -1  13       51.61       54.62      8.51 o 
   3  -1  13      219.00      214.11     18.94 o 
   4  -1  13      239.51      237.33     21.43 o 
 -12   0  13       79.78       67.87     13.71 o 
 -11   0  13       12.25        9.70      9.12 o 
 -10   0  13       69.57       79.88     13.01 o 
  -9   0  13       11.62        8.40      8.19 o 
  -8   0  13       59.71       64.47     11.46 o 
  -7   0  13      356.41      382.00     19.76 o 
  -6   0  13      286.40      307.11     17.50 o 
  -5   0  13       10.35        3.82      4.03 o 
  -4   0  13       10.88       12.61      3.52 o 
  -3   0  13       15.77       11.17      3.46 o 
  -2   0  13       46.27       51.14      5.62 o 
  -1   0  13        0.73       -2.11      3.23 o 
   0   0  13      541.90      571.94     16.58 o 
   1   0  13       95.11       98.65      8.86 o 
   2   0  13      212.34      197.21      9.90 o 
   3   0  13       15.12        2.87      5.23 o 
   4   0  13       50.87       48.70      7.28 o 
 -12   1  13      286.94      294.97     21.97 o 
 -11   1  13       98.78      114.32     15.85 o 
 -10   1  13        2.19        9.82      8.67 o 
  -9   1  13      120.30      119.43     14.20 o 
  -8   1  13       13.42       15.62      8.21 o 
  -7   1  13        8.30       15.01      8.05 o 
  -6   1  13      130.52      117.79     12.34 o 
  -5   1  13      275.26      266.31     10.50 o 
  -4   1  13       48.47       42.66      4.73 o 
  -3   1  13       37.54       36.41      4.07 o 
  -2   1  13       54.71       56.69      7.72 o 
  -1   1  13       93.03       86.67      6.61 o 
   0   1  13      142.36      148.06     12.14 o 
   1   1  13      196.39      177.97     14.17 o 
   2   1  13       49.77       59.38      6.89 o 
   3   1  13      213.96      196.34     10.36 o 
   4   1  13      236.72      232.67     29.19 o 
 -11   2  13       64.82       59.24     12.38 o 
 -10   2  13      191.87      208.10     18.50 o 
  -9   2  13      102.12       92.38     13.06 o 
  -8   2  13       30.78       21.10      9.18 o 
  -7   2  13      267.64      262.43     17.10 o 
  -6   2  13      115.84      116.10      9.74 o 
  -5   2  13       76.47       84.35      7.55 o 
  -4   2  13      291.95      298.64     11.46 o 
  -3   2  13       31.61       38.61      9.85 o 
  -2   2  13       71.52       72.77      9.93 o 
  -1   2  13       91.58       91.36      8.71 o 
   0   2  13       38.63       37.10     13.02 o 
   1   2  13      231.88      194.41     15.21 o 
   2   2  13      427.77      388.62     16.01 o 
   3   2  13       97.74       86.33     24.84 o 
   4   2  13       68.02       80.09     15.35 o 
 -10   3  13        8.77       16.85      9.95 o 
  -9   3  13      232.83      217.05     17.80 o 
  -8   3  13       62.91       54.28     11.12 o 
  -7   3  13       58.74       58.83      7.37 o 
  -6   3  13      154.99      158.36     10.10 o 
  -5   3  13       60.88       63.80     17.07 o 
  -4   3  13       25.67       37.07      9.09 o 
  -3   3  13       35.74       28.62      6.75 o 
  -2   3  13       58.14       72.16      8.47 o 
  -1   3  13      129.20      145.60     13.69 o 
   0   3  13       11.69       24.05      6.97 o 
   1   3  13       28.61       25.90      7.62 o 
   2   3  13       15.24        4.62      7.08 o 
   3   3  13       40.17       36.77     15.93 o 
  -9   4  13       42.89       19.19     10.21 o 
  -8   4  13       16.73        4.47      8.94 o 
  -7   4  13       58.95       49.15      8.35 o 
  -6   4  13       43.92       40.30      7.25 o 
  -5   4  13      131.45      109.94     13.41 o 
  -4   4  13      157.50      156.35     15.37 o 
  -3   4  13      185.62      230.19     17.61 o 
  -2   4  13       34.21       38.13      7.67 o 
  -1   4  13       71.38       61.37      9.09 o 
   0   4  13       12.08        7.12      6.59 o 
   1   4  13       59.73       56.68      9.41 o 
  -6   5  13        6.22        0.53      8.49 o 
  -5   5  13       21.60        4.65      9.27 o 
  -4   5  13        3.42       15.29      9.58 o 
  -3   5  13      119.77      147.67     17.22 o 
  -2   5  13       51.89       56.78      9.19 o 
  -1   5  13        0.69        0.50      6.68 o 
  -8  -4  14       89.13       64.41     15.01 o 
  -7  -4  14       58.32       45.32     13.82 o 
  -6  -4  14       45.07       27.94      8.17 o 
  -5  -4  14       10.37        7.83      9.47 o 
  -4  -4  14      155.83      149.77     17.39 o 
  -3  -4  14      138.44      132.78     16.96 o 
  -2  -4  14       75.91       57.53     13.45 o 
  -1  -4  14        3.06        1.77      9.22 o 
   0  -4  14       19.87       19.84     11.54 o 
 -10  -3  14       21.53        9.31     11.19 o 
  -9  -3  14       60.75       63.07     14.43 o 
  -8  -3  14      257.40      298.12     21.14 o 
  -7  -3  14      246.53      242.45     19.08 o 
  -6  -3  14       30.09       27.85     10.77 o 
  -5  -3  14       13.84        8.76      6.48 o 
  -4  -3  14       75.23       73.43     10.88 o 
  -3  -3  14       10.60        9.58      8.84 o 
  -2  -3  14      126.20      138.58     16.64 o 
  -1  -3  14       54.31       61.15     13.14 o 
   0  -3  14        8.48       15.40     10.73 o 
   1  -3  14      100.74      103.22     16.38 o 
 -11  -2  14       17.88       10.56     11.35 o 
 -10  -2  14       57.18       42.70     12.50 o 
  -9  -2  14       17.03       32.06     11.61 o 
  -8  -2  14      177.69      175.51     17.50 o 
  -7  -2  14       34.32       46.69     11.21 o 
  -6  -2  14       37.61       39.77     10.66 o 
  -5  -2  14       83.94      100.97     10.99 o 
  -4  -2  14       81.62       72.26      8.66 o 
  -3  -2  14      150.17      146.12     26.58 o 
  -2  -2  14      108.71      106.14      9.68 o 
  -1  -2  14       50.55       45.29     11.77 o 
   0  -2  14       85.57       97.04     14.99 o 
   1  -2  14      123.96      103.77     15.79 o 
   2  -2  14       38.10       41.96     13.29 o 
 -11  -1  14       89.28       90.64     15.28 o 
 -10  -1  14      227.20      202.06     19.19 o 
  -9  -1  14      159.40      178.23     17.56 o 
  -8  -1  14       29.61       23.67      9.58 o 
  -7  -1  14      130.90      137.54     14.97 o 
  -6  -1  14        3.33        2.05      7.79 o 
  -5  -1  14      259.99      265.45     14.21 o 
  -4  -1  14      253.81      257.75     12.14 o 
  -3  -1  14       14.75       13.85      4.47 o 
  -2  -1  14       42.10       41.47      5.41 o 
  -1  -1  14      166.87      183.35     17.17 o 
   0  -1  14       65.12       72.44     13.08 o 
   1  -1  14       73.61       75.42     13.77 o 
   2  -1  14       49.51       50.08     12.61 o 
   3  -1  14       68.15       65.39     15.19 o 
 -11   0  14       22.61       26.13     11.21 o 
 -10   0  14        3.42      -10.54      7.03 o 
  -9   0  14      156.69      138.90     15.36 o 
  -8   0  14        3.53        5.40      7.55 o 
  -7   0  14        5.50        9.75      8.25 o 
  -6   0  14      336.10      376.04     19.58 o 
  -5   0  14      252.19      229.76     15.75 o 
  -4   0  14        9.11        6.50      3.76 o 
  -3   0  14       95.28       87.73      6.39 o 
  -2   0  14        2.08       -3.38      3.90 o 
  -1   0  14       19.16       13.99      4.70 o 
   0   0  14      625.33      619.52     18.07 o 
   1   0  14        0.34        0.32      4.76 o 
   2   0  14       24.27       29.20      6.32 o 
   3   0  14        1.79        0.91      5.69 o 
 -11   1  14       86.19       99.23     14.92 o 
 -10   1  14      231.05      175.06     17.78 o 
  -9   1  14      158.89      149.37     15.76 o 
  -8   1  14       30.56       26.83      9.64 o 
  -7   1  14      132.73      104.99     12.95 o 
  -6   1  14        2.34       -3.48      6.11 o 
  -5   1  14      263.00      265.73      9.15 o 
  -4   1  14      253.23      263.70      9.11 o 
  -3   1  14       15.73       22.46      6.14 o 
  -2   1  14       41.79       45.82      6.24 o 
  -1   1  14      165.65      160.77     15.61 o 
   0   1  14       67.03       62.46      8.35 o 
   1   1  14       71.48       73.97     13.50 o 
   2   1  14       48.77       39.62     12.68 o 
   3   1  14       68.06       74.83     10.66 o 
 -11   2  14       18.06       27.89     11.65 o 
 -10   2  14       56.97       40.57     11.96 o 
  -9   2  14       16.10       17.32      9.52 o 
  -8   2  14      178.57      155.66     15.57 o 
  -7   2  14       34.82       38.65      9.78 o 
  -6   2  14       37.36       26.70      5.87 o 
  -5   2  14       82.84      103.92      8.43 o 
  -4   2  14       84.84       76.73     11.01 o 
  -3   2  14      147.60      151.81     10.46 o 
  -2   2  14      108.60      102.80      9.33 o 
  -1   2  14       52.92       50.72      7.75 o 
   0   2  14       85.66       95.12     22.70 o 
   1   2  14      126.04      139.90     20.89 o 
   2   2  14       37.06       35.45      8.55 o 
 -10   3  14       20.68       30.29     10.94 o 
  -9   3  14       61.29       43.51     11.47 o 
  -8   3  14      260.75      237.80     18.39 o 
  -7   3  14      245.59      261.31     18.17 o 
  -6   3  14       31.20       21.81      6.05 o 
  -5   3  14       14.31       15.94      8.04 o 
  -4   3  14       73.44       56.86     10.91 o 
  -3   3  14       11.89       10.93      6.16 o 
  -2   3  14      123.64      122.68     16.72 o 
  -1   3  14       55.89       67.76      9.20 o 
   0   3  14        8.28        8.76      9.49 o 
   1   3  14      103.30      101.02     10.98 o 
  -8   4  14       89.30       99.43     14.82 o 
  -7   4  14       58.93       28.98      7.34 o 
  -6   4  14       44.27       47.85     11.09 o 
  -5   4  14       10.83       20.74      9.35 o 
  -4   4  14      155.77      150.35     15.92 o 
  -3   4  14      138.66      129.91     15.36 o 
  -2   4  14       73.13       75.68     12.42 o 
  -1   4  14        3.27        3.05      6.85 o 
   0   4  14       19.87       27.94      8.22 o 
  -5  -4  15       79.73       66.32     10.04 o 
  -4  -4  15       32.01       41.84     12.59 o 
  -3  -4  15       27.07       25.01     11.00 o 
  -8  -3  15       77.31       65.58     13.99 o 
  -7  -3  15      146.90      145.90     17.57 o 
  -6  -3  15      301.98      304.11     15.19 o 
  -5  -3  15       98.10      108.66     10.89 o 
  -4  -3  15        2.34       -1.36      9.16 o 
  -3  -3  15       92.43       75.30      9.77 o 
  -2  -3  15      150.80      179.27     19.29 o 
  -1  -3  15       77.21       66.99     14.25 o 
   0  -3  15      172.65      209.14     21.58 o 
 -10  -2  15        3.16        7.09     11.35 o 
  -9  -2  15       22.88       15.97     10.38 o 
  -8  -2  15      292.94      312.27     21.30 o 
  -7  -2  15       52.75       49.13     12.15 o 
  -6  -2  15       37.73       10.77      9.30 o 
  -5  -2  15       24.56       34.31      7.53 o 
  -4  -2  15       60.50       59.31      8.41 o 
  -3  -2  15       43.75       58.12      8.56 o 
  -2  -2  15      108.97      117.88     16.30 o 
  -1  -2  15       39.21       40.98     12.03 o 
   0  -2  15      142.27      148.76     18.40 o 
   1  -2  15       77.23       88.86     15.98 o 
 -10  -1  15      141.74      166.91     18.21 o 
  -9  -1  15      310.11      315.68     21.33 o 
  -8  -1  15       51.19       37.74     11.17 o 
  -7  -1  15       42.65       30.83     10.33 o 
  -6  -1  15       28.95       28.74     10.00 o 
  -5  -1  15      127.95      126.92     15.76 o 
  -4  -1  15      148.52      166.15     11.07 o 
  -3  -1  15      261.60      284.81     10.39 o 
  -2  -1  15      270.20      290.79     13.52 o 
  -1  -1  15      162.51      146.98     12.80 o 
   0  -1  15       13.80       24.30      9.44 o 
   1  -1  15       29.92       40.68     13.26 o 
   2  -1  15       59.81       53.52     14.48 o 
 -11   0  15        8.11       -1.07      9.51 o 
 -10   0  15        5.34        1.06      9.32 o 
  -9   0  15       18.79        6.28      9.24 o 
  -8   0  15       60.41       48.38     11.28 o 
  -7   0  15      236.54      221.76     17.04 o 
  -6   0  15       33.65       29.29      9.10 o 
  -5   0  15        1.82        6.10      6.65 o 
  -4   0  15       37.00       29.24      5.07 o 
  -3   0  15       33.24       35.82      6.86 o 
  -2   0  15      245.90      256.68     10.35 o 
  -1   0  15        8.91        5.61      4.78 o 
   0   0  15      113.19      105.11     10.07 o 
   1   0  15      126.94      126.17     16.39 o 
   2   0  15       43.42       33.57      7.24 o 
 -10   1  15      139.49      183.40     18.45 o 
  -9   1  15      306.26      282.84     19.92 o 
  -8   1  15       52.72       54.23     11.70 o 
  -7   1  15       40.69       27.81      9.38 o 
  -6   1  15       28.87       19.74      7.83 o 
  -5   1  15      128.49      138.51     13.66 o 
  -4   1  15      147.37      134.97     13.20 o 
  -3   1  15      261.24      278.23     17.24 o 
  -2   1  15      273.15      296.67     13.71 o 
  -1   1  15      158.54      146.27     11.11 o 
   0   1  15       13.85        2.10      6.32 o 
   1   1  15       29.41       37.55     13.99 o 
   2   1  15       59.62       45.08      9.44 o 
 -10   2  15        2.30       -0.99      8.54 o 
  -9   2  15       21.05       13.63      9.82 o 
  -8   2  15      294.15      282.41     19.48 o 
  -7   2  15       52.10       49.28     11.01 o 
  -6   2  15       36.92       29.16      9.30 o 
  -5   2  15       25.99       31.83      9.09 o 
  -4   2  15       59.63       58.54     10.68 o 
  -3   2  15       44.97       50.99      9.30 o 
  -2   2  15      107.06      108.48     10.21 o 
  -1   2  15       38.56       38.97      7.92 o 
   0   2  15      141.00      137.86     11.44 o 
   1   2  15       77.49       72.38     16.99 o 
  -8   3  15       77.85       68.74     12.61 o 
  -7   3  15      139.70      133.16     15.40 o 
  -6   3  15      307.20      323.69     19.18 o 
  -5   3  15       97.79      102.93     13.05 o 
  -4   3  15        2.07       -3.21      7.37 o 
  -3   3  15       92.82      111.01     14.75 o 
  -2   3  15      151.71      167.18     12.35 o 
  -1   3  15       74.43       85.78     11.61 o 
   0   3  15      168.97      186.99     19.76 o 
  -5   4  15       82.19       93.36     14.10 o 
  -4   4  15       33.00       25.40     10.96 o 
  -3   4  15       28.29        7.59      8.99 o 
  -6  -3  16       97.72       96.15     10.97 o 
  -5  -3  16      168.69      153.29     12.62 o 
  -4  -3  16       55.72       60.56      9.69 o 
  -3  -3  16       45.20       48.66      9.29 o 
  -8  -2  16      163.05      158.05     18.41 o 
  -7  -2  16      166.32      187.47     19.10 o 
  -6  -2  16      129.86      121.28     11.17 o 
  -5  -2  16        1.17       -0.85      6.13 o 
  -4  -2  16      121.25       98.29     10.33 o 
  -3  -2  16       58.82       63.15     13.70 o 
  -2  -2  16       21.60       25.14     11.92 o 
  -1  -2  16       78.92      110.47     16.66 o 
  -9  -1  16       56.15       28.68     11.68 o 
  -8  -1  16      135.87      141.17     16.82 o 
  -7  -1  16       25.16       28.77     11.01 o 
  -6  -1  16       25.41       27.91      7.50 o 
  -5  -1  16       41.62       30.62      7.48 o 
  -4  -1  16        8.31        1.69      5.92 o 
  -3  -1  16      135.49      157.47     17.37 o 
  -2  -1  16      160.96      177.66     15.17 o 
  -1  -1  16       27.08       33.43      8.10 o 
   0  -1  16       21.13       26.77      8.04 o 
  -9   0  16        1.61       -1.49      9.10 o 
  -8   0  16      270.08      272.59     19.85 o 
  -7   0  16      458.16      463.42     23.61 o 
  -6   0  16       25.54       22.01      6.76 o 
  -5   0  16        0.22        0.72      6.13 o 
  -4   0  16        8.46        2.52      8.68 o 
  -3   0  16       31.49       29.62      8.26 o 
  -2   0  16      370.00      411.57     33.30 o 
  -1   0  16        6.70        8.09      5.67 o 
   0   0  16      126.76      130.66     15.11 o 
  -9   1  16       56.40       34.24     11.63 o 
  -8   1  16      133.86      127.54     15.61 o 
  -7   1  16       24.14       33.88     10.49 o 
  -6   1  16       26.92       36.30     10.48 o 
  -4   1  16        8.88       -6.14      6.69 o 
  -3   1  16      135.31      133.55     14.29 o 
  -2   1  16      161.46      145.58     24.70 o 
  -1   1  16       26.26       18.91      7.25 o 
   0   1  16       21.78       23.15      8.11 o 
  -8   2  16      164.47      131.34     15.62 o 
  -7   2  16      164.60      149.25     15.88 o 
  -5   2  16        1.50        2.08      7.61 o 
  -4   2  16      118.09      116.83     13.84 o 
  -3   2  16       60.48       72.89     12.26 o 
  -2   2  16       20.63       11.76      7.40 o 
  -1   2  16       79.86       95.38     10.80 o 
  -5   3  16      164.68      183.02     16.96 o 
  -4   3  16       57.57       53.53     12.17 o 
  -3   3  16       44.56       32.73     11.45 o 
  -7  -1  17       27.24       27.97     14.12 o 
  -6  -1  17        2.39        0.78      6.37 o 
  -5  -1  17      168.97      180.05     12.76 o 
  -4  -1  17      123.84      111.47     16.13 o 
  -3  -1  17       55.01       87.09     15.51 o 
  -8   0  17        6.44        1.68      9.13 o 
  -7   0  17       58.44       61.00      8.86 o 
  -6   0  17      315.99      366.27     15.62 o 
  -5   0  17      115.16      126.26     15.85 o 
  -3   0  17       95.52      104.91     13.99 o 
  -2   0  17      104.21      104.43     14.15 o 
  -7   1  17       25.68       20.36     10.66 o 
  -3   1  17       55.74       33.72     10.75 o 
                                                 
